# Supplementary material for: Forbush decreases: Algorithm generated dataset
Source: Data Brief. 2020 Oct 28;33:106463. doi: 10.1016/j.dib.2020.106463 (PMC7653082; doi:10.1016/j.dib.2020.106463)
Supplement: Supplementary Data S1 — Supplementary Raw Research Data. This is open data under the CC BY license http://creativecommons.org/licenses/by/4.0/ [file mmc1.zip › APTY]

2003.01.01 00:00   6988
2003.01.02 00:00   6988
2003.01.03 00:00   6965
2003.01.04 00:00   6992
2003.01.05 00:00   6976
2003.01.06 00:00   6972
2003.01.07 00:00   7005
2003.01.08 00:00   7010
2003.01.09 00:00   7053
2003.01.10 00:00   6964
2003.01.11 00:00   6942
2003.01.12 00:00   6989
2003.01.13 00:00   7004
2003.01.14 00:00   6960
2003.01.15 00:00   6973
2003.01.16 00:00   6951
2003.01.17 00:00   6979
2003.01.18 00:00   6951
2003.01.19 00:00   6959
2003.01.20 00:00   6971
2003.01.21 00:00   6921
2003.01.22 00:00   6868
2003.01.23 00:00   6823
2003.01.24 00:00   6761
2003.01.25 00:00   6771
2003.01.26 00:00   6793
2003.01.27 00:00   6693
2003.01.28 00:00   6767
2003.01.29 00:00   6813
2003.01.30 00:00   6839
2003.01.31 00:00   6888
2003.02.01 00:00   6909
2003.02.02 00:00   6726
2003.02.03 00:00   6708
2003.02.04 00:00   6885
2003.02.05 00:00   6938
2003.02.06 00:00   6937
2003.02.07 00:00   6936
2003.02.08 00:00   6942
2003.02.09 00:00   7011
2003.02.10 00:00   7022
2003.02.11 00:00   6971
2003.02.12 00:00   6928
2003.02.13 00:00   6929
2003.02.14 00:00   6952
2003.02.15 00:00   6897
2003.02.16 00:00   6873
2003.02.17 00:00   6873
2003.02.18 00:00   6751
2003.02.19 00:00   6768
2003.02.20 00:00   6805
2003.02.21 00:00   6833
2003.02.22 00:00   6905
2003.02.23 00:00   6935
2003.02.24 00:00   6951
2003.02.25 00:00   6987
2003.02.26 00:00   6992
2003.02.27 00:00   6988
2003.02.28 00:00   7026
2003.03.01 00:00   7051
2003.03.02 00:00   7038
2003.03.03 00:00   7041
2003.03.04 00:00   6995
2003.03.05 00:00   6979
2003.03.06 00:00   6966
2003.03.07 00:00   6957
2003.03.08 00:00   6990
2003.03.09 00:00   6984
2003.03.10 00:00   6928
2003.03.11 00:00   6934
2003.03.12 00:00   6942
2003.03.13 00:00   6974
2003.03.14 00:00   6938
2003.03.15 00:00   6953
2003.03.16 00:00   6936
2003.03.17 00:00   6917
2003.03.18 00:00   6898
2003.03.19 00:00   6822
2003.03.20 00:00   6727
2003.03.21 00:00   6809
2003.03.22 00:00   6811
2003.03.23 00:00   6868
2003.03.24 00:00   6882
2003.03.25 00:00   6932
2003.03.26 00:00   6888
2003.03.27 00:00   6846
2003.03.28 00:00   6838
2003.03.29 00:00   6818
2003.03.30 00:00   6749
2003.03.31 00:00   6731
2003.04.01 00:00   6764
2003.04.02 00:00   6792
2003.04.03 00:00   6824
2003.04.04 00:00   6838
2003.04.05 00:00   6826
2003.04.06 00:00   6833
2003.04.07 00:00   6858
2003.04.08 00:00   6838
2003.04.09 00:00   6753
2003.04.10 00:00   6679
2003.04.11 00:00   6727
2003.04.12 00:00   6820
2003.04.13 00:00   6854
2003.04.14 00:00   6855
2003.04.15 00:00   6876
2003.04.16 00:00   6908
2003.04.17 00:00   6937
2003.04.18 00:00   6925
2003.04.19 00:00   6929
2003.04.20 00:00   6956
2003.04.21 00:00   6948
2003.04.22 00:00   6940
2003.04.23 00:00   6962
2003.04.24 00:00   6978
2003.04.25 00:00   6941
2003.04.26 00:00   6980
2003.04.27 00:00   6965
2003.04.28 00:00   6941
2003.04.29 00:00   6928
2003.04.30 00:00   6917
2003.05.01 00:00   6852
2003.05.02 00:00   6819
2003.05.03 00:00   6841
2003.05.04 00:00   6898
2003.05.05 00:00   6894
2003.05.06 00:00   6810
2003.05.07 00:00   6813
2003.05.08 00:00   6857
2003.05.09 00:00   6824
2003.05.10 00:00   6860
2003.05.11 00:00   6901
2003.05.12 00:00   6942
2003.05.13 00:00   6941
2003.05.14 00:00   6901
2003.05.15 00:00   6923
2003.05.16 00:00   6948
2003.05.17 00:00   6984
2003.05.18 00:00   6990
2003.05.19 00:00   6970
2003.05.20 00:00   6961
2003.05.21 00:00   6961
2003.05.22 00:00   6932
2003.05.23 00:00   6973
2003.05.24 00:00   6988
2003.05.25 00:00   6954
2003.05.26 00:00   6903
2003.05.27 00:00   6880
2003.05.28 00:00   6845
2003.05.29 00:00   6802
2003.05.30 00:00   6425
2003.05.31 00:00   6436
2003.06.01 00:00   6549
2003.06.02 00:00   6704
2003.06.03 00:00   6785
2003.06.04 00:00   6811
2003.06.05 00:00   6860
2003.06.06 00:00   6833
2003.06.07 00:00   6823
2003.06.08 00:00   6799
2003.06.09 00:00   6798
2003.06.10 00:00   6781
2003.06.11 00:00   6804
2003.06.12 00:00   6826
2003.06.13 00:00   6869
2003.06.14 00:00   6904
2003.06.15 00:00   6891
2003.06.16 00:00   6814
2003.06.17 00:00   6834
2003.06.18 00:00   6770
2003.06.19 00:00   6720
2003.06.20 00:00   6640
2003.06.21 00:00   6623
2003.06.22 00:00   6619
2003.06.23 00:00   6575
2003.06.24 00:00   6593
2003.06.25 00:00   6617
2003.06.26 00:00   6722
2003.06.27 00:00   6708
2003.06.28 00:00   6717
2003.06.29 00:00   6756
2003.06.30 00:00   6757
2003.07.01 00:00   6770
2003.07.02 00:00   6791
2003.07.03 00:00   6770
2003.07.04 00:00   6780
2003.07.05 00:00   6820
2003.07.06 00:00   6853
2003.07.07 00:00   6852
2003.07.08 00:00   6876
2003.07.09 00:00   6890
2003.07.10 00:00   6855
2003.07.11 00:00   6861
2003.07.12 00:00   6829
2003.07.13 00:00   6811
2003.07.14 00:00   6808
2003.07.15 00:00   6815
2003.07.16 00:00   6843
2003.07.17 00:00   6821
2003.07.18 00:00   6885
2003.07.19 00:00   6908
2003.07.20 00:00   6883
2003.07.21 00:00   6889
2003.07.22 00:00   6885
2003.07.23 00:00   6883
2003.07.24 00:00   6887
2003.07.25 00:00   6922
2003.07.26 00:00   6878
2003.07.27 00:00   6839
2003.07.28 00:00   6879
2003.07.29 00:00   6840
2003.07.30 00:00   6835
2003.07.31 00:00   6851
2003.08.01 00:00   6859
2003.08.02 00:00   6876
2003.08.03 00:00   6904
2003.08.04 00:00   6934
2003.08.05 00:00   6909
2003.08.06 00:00   6923
2003.08.07 00:00   6929
2003.08.08 00:00   6933
2003.08.09 00:00   6909
2003.08.10 00:00   6898
2003.08.11 00:00   6910
2003.08.12 00:00   6919
2003.08.13 00:00   6922
2003.08.14 00:00   6944
2003.08.15 00:00   6934
2003.08.16 00:00   6900
2003.08.17 00:00   6852
2003.08.18 00:00   6820
2003.08.19 00:00   6862
2003.08.20 00:00   6906
2003.08.21 00:00   6900
2003.08.22 00:00   6901
2003.08.23 00:00   6915
2003.08.24 00:00   6932
2003.08.25 00:00   6935
2003.08.26 00:00   6898
2003.08.27 00:00   6889
2003.08.28 00:00   6913
2003.08.29 00:00   6887
2003.08.30 00:00   6886
2003.08.31 00:00   6921
2003.09.01 00:00   6958
2003.09.02 00:00   6953
2003.09.03 00:00   6946
2003.09.04 00:00   6906
2003.09.05 00:00   6915
2003.09.06 00:00   6917
2003.09.07 00:00   6930
2003.09.08 00:00   6970
2003.09.09 00:00   6942
2003.09.10 00:00   6907
2003.09.11 00:00   6926
2003.09.12 00:00   6921
2003.09.13 00:00   6940
2003.09.14 00:00   6921
2003.09.15 00:00   6950
2003.09.16 00:00   6928
2003.09.17 00:00   6922
2003.09.18 00:00   6912
2003.09.19 00:00   6943
2003.09.20 00:00   6969
2003.09.21 00:00   6987
2003.09.22 00:00   6986
2003.09.23 00:00   7019
2003.09.24 00:00   7073
2003.09.25 00:00   7081
2003.09.26 00:00   7123
2003.09.27 00:00   7119
2003.09.28 00:00   7130
2003.09.29 00:00   7098
2003.09.30 00:00   7084
2003.10.01 00:00   7132
2003.10.02 00:00   7198
2003.10.03 00:00   7147
2003.10.04 00:00   7131
2003.10.05 00:00   7119
2003.10.06 00:00   7055
2003.10.07 00:00   6980
2003.10.08 00:00   6963
2003.10.09 00:00   6953
2003.10.10 00:00   6962
2003.10.11 00:00   6997
2003.10.12 00:00   7040
2003.10.13 00:00   7069
2003.10.14 00:00   7032
2003.10.15 00:00   7001
2003.10.16 00:00   7005
2003.10.17 00:00   7028
2003.10.18 00:00   7058
2003.10.19 00:00   7092
2003.10.20 00:00   7127
2003.10.21 00:00   7094
2003.10.22 00:00   6803
2003.10.23 00:00   6832
2003.10.24 00:00   6792
2003.10.25 00:00   6616
2003.10.26 00:00   6633
2003.10.27 00:00   6651
2003.10.28 00:00   6691
2003.10.29 00:00   6034
2003.10.30 00:00   5536
2003.10.31 00:00   5490
2003.11.01 00:00   5711
2003.11.02 00:00   6031
2003.11.03 00:00   6209
2003.11.04 00:00   6244
2003.11.05 00:00   6374
2003.11.06 00:00   6435
2003.11.07 00:00   6313
2003.11.08 00:00   6393
2003.11.09 00:00   6580
2003.11.10 00:00   6673
2003.11.11 00:00   6656
2003.11.12 00:00   6650
2003.11.13 00:00   6663
2003.11.14 00:00   6670
2003.11.15 00:00   6600
2003.11.16 00:00   6445
2003.11.17 00:00   6360
2003.11.18 00:00   6424
2003.11.19 00:00   6519
2003.11.20 00:00   6464
2003.11.21 00:00   6425
2003.11.22 00:00   6437
2003.11.23 00:00   6398
2003.11.24 00:00   6345
2003.11.25 00:00   6364
2003.11.26 00:00   6452
2003.11.27 00:00   6502
2003.11.28 00:00   6543
2003.11.29 00:00   6587
2003.11.30 00:00   6623
2003.12.01 00:00   6659
2003.12.02 00:00   6708
2003.12.03 00:00   6738
2003.12.04 00:00   6711
2003.12.05 00:00   6731
2003.12.06 00:00   6814
2003.12.07 00:00   6784
2003.12.08 00:00   6747
2003.12.09 00:00   6807
2003.12.10 00:00   6706
2003.12.11 00:00   6687
2003.12.12 00:00   6769
2003.12.13 00:00   6849
2003.12.14 00:00   6812
2003.12.15 00:00   6817
2003.12.16 00:00   6889
2003.12.17 00:00   6929
2003.12.18 00:00   6942
2003.12.19 00:00   6876
2003.12.20 00:00   6928
2003.12.21 00:00   6947
2003.12.22 00:00   6909
2003.12.23 00:00   6901
2003.12.24 00:00   6906
2003.12.25 00:00   6868
2003.12.26 00:00   6953
2003.12.27 00:00   7000
2003.12.28 00:00   6915
2003.12.29 00:00   6953
2003.12.30 00:00   7011
2003.12.31 00:00   7071
 
