# Supplementary material for: Forbush decreases: Algorithm generated dataset
Source: Data Brief. 2020 Oct 28;33:106463. doi: 10.1016/j.dib.2020.106463 (PMC7653082; doi:10.1016/j.dib.2020.106463)
Supplement: Supplementary Data S1 — Supplementary Raw Research Data. This is open data under the CC BY license http://creativecommons.org/licenses/by/4.0/ [file mmc1.zip › CLMX]

2003.01.01 00:00   3757
2003.01.02 00:00   3746
2003.01.03 00:00   3722
2003.01.04 00:00   3712
2003.01.05 00:00   3718
2003.01.06 00:00   3717
2003.01.07 00:00   3714
2003.01.08 00:00   3732
2003.01.09 00:00   3741
2003.01.10 00:00   3700
2003.01.11 00:00   3715
2003.01.12 00:00   3737
2003.01.13 00:00   3745
2003.01.14 00:00   3727
2003.01.15 00:00   3730
2003.01.16 00:00   3742
2003.01.17 00:00   3751
2003.01.18 00:00   3751
2003.01.19 00:00   3757
2003.01.20 00:00   3751
2003.01.21 00:00   3735
2003.01.22 00:00   3736
2003.01.23 00:00   3701
2003.01.24 00:00   3661
2003.01.25 00:00   3681
2003.01.26 00:00   3681
2003.01.27 00:00   3592
2003.01.28 00:00   3650
2003.01.29 00:00   3671
2003.01.30 00:00   3678
2003.01.31 00:00   3687
2003.02.01 00:00   3712
2003.02.02 00:00   3634
2003.02.03 00:00   3669
2003.02.04 00:00   3763
2003.02.05 00:00   3777
2003.02.06 00:00   3776
2003.02.07 00:00   3782
2003.02.08 00:00   3815
2003.02.09 00:00   3839
2003.02.10 00:00   3793
2003.02.11 00:00   3769
2003.02.12 00:00   3746
2003.02.13 00:00   3720
2003.02.14 00:00   3742
2003.02.15 00:00   3727
2003.02.16 00:00   3702
2003.02.17 00:00   3682
2003.02.18 00:00   3621
2003.02.19 00:00   3635
2003.02.20 00:00   3637
2003.02.21 00:00   3663
2003.02.22 00:00   3688
2003.02.23 00:00   3719
2003.02.24 00:00   3724
2003.02.25 00:00   3741
2003.02.26 00:00   3756
2003.02.27 00:00   3772
2003.02.28 00:00   3766
2003.03.01 00:00   3772
2003.03.02 00:00   3770
2003.03.03 00:00   3764
2003.03.04 00:00   3760
2003.03.05 00:00   3758
2003.03.06 00:00   3761
2003.03.07 00:00   3759
2003.03.08 00:00   3755
2003.03.09 00:00   3740
2003.03.10 00:00   3724
2003.03.11 00:00   3738
2003.03.12 00:00   3729
2003.03.13 00:00   3733
2003.03.14 00:00   3724
2003.03.15 00:00   3709
2003.03.16 00:00   3704
2003.03.17 00:00   3737
2003.03.18 00:00   3747
2003.03.19 00:00   3712
2003.03.20 00:00   3657
2003.03.21 00:00   3707
2003.03.22 00:00   3736
2003.03.23 00:00   3759
2003.03.24 00:00   3767
2003.03.25 00:00   3776
2003.03.26 00:00   3773
2003.03.27 00:00   3762
2003.03.28 00:00   3735
2003.03.29 00:00   3708
2003.03.30 00:00   3675
2003.03.31 00:00   3664
2003.04.01 00:00   3684
2003.04.02 00:00   3721
2003.04.03 00:00   3745
2003.04.04 00:00   3745
2003.04.05 00:00   3735
2003.04.06 00:00   3726
2003.04.07 00:00   3737
2003.04.08 00:00   3717
2003.04.09 00:00   3664
2003.04.10 00:00   3623
2003.04.11 00:00   3597
2003.04.12 00:00   3605
2003.04.13 00:00   3634
2003.04.14 00:00   3642
2003.04.15 00:00   3651
2003.04.16 00:00   3677
2003.04.17 00:00   3705
2003.04.18 00:00   3706
2003.04.19 00:00   3704
2003.04.20 00:00   3703
2003.04.21 00:00   3702
2003.04.22 00:00   3704
2003.04.23 00:00   3698
2003.04.24 00:00   3649
2003.04.25 00:00   3678
2003.04.26 00:00   3692
2003.04.27 00:00   3681
2003.04.28 00:00   3692
2003.04.29 00:00   3669
2003.04.30 00:00   3673
2003.05.01 00:00   3665
2003.05.02 00:00   3642
2003.05.03 00:00   3657
2003.05.04 00:00   3689
2003.05.05 00:00   3664
2003.05.06 00:00   3657
2003.05.07 00:00   3662
2003.05.08 00:00   3660
2003.05.09 00:00   3634
2003.05.10 00:00   3645
2003.05.11 00:00   3674
2003.05.12 00:00   3681
2003.05.13 00:00   3696
2003.05.14 00:00   3692
2003.05.15 00:00   3709
2003.05.16 00:00   3715
2003.05.17 00:00   3724
2003.05.18 00:00   3719
2003.05.19 00:00   3716
2003.05.20 00:00   3705
2003.05.21 00:00   3720
2003.05.22 00:00   3722
2003.05.23 00:00   3724
2003.05.24 00:00   3727
2003.05.25 00:00   3707
2003.05.26 00:00   3702
2003.05.27 00:00   3665
2003.05.28 00:00   3628
2003.05.29 00:00   3597
2003.05.30 00:00   3428
2003.05.31 00:00   3369
2003.06.01 00:00   3446
2003.06.02 00:00   3542
2003.06.03 00:00   3599
2003.06.04 00:00   3633
2003.06.05 00:00   3648
2003.06.06 00:00   3633
2003.06.07 00:00   3636
2003.06.08 00:00   3635
2003.06.09 00:00   3631
2003.06.10 00:00   3612
2003.06.11 00:00   3605
2003.06.12 00:00   3619
2003.06.13 00:00   3641
2003.06.14 00:00   3674
2003.06.15 00:00   3683
2003.06.16 00:00   3609
2003.06.17 00:00   3628
2003.06.18 00:00   3626
2003.06.19 00:00   3575
2003.06.20 00:00   3506
2003.06.21 00:00   3504
2003.06.22 00:00   3485
2003.06.23 00:00   3463
2003.06.24 00:00   3477
2003.06.25 00:00   3485
2003.06.26 00:00   3545
2003.06.27 00:00   3551
2003.06.28 00:00   3553
2003.06.29 00:00   3584
2003.06.30 00:00   3582
2003.07.01 00:00   3592
2003.07.02 00:00   3614
2003.07.03 00:00   3611
2003.07.04 00:00   3617
2003.07.05 00:00   3640
2003.07.06 00:00   3652
2003.07.07 00:00   3656
2003.07.08 00:00   3666
2003.07.09 00:00   3666
2003.07.10 00:00   3649
2003.07.11 00:00   3690
2003.07.12 00:00   3679
2003.07.13 00:00   3657
2003.07.14 00:00   3633
2003.07.15 00:00   3654
2003.07.16 00:00   3684
2003.07.17 00:00   3681
2003.07.18 00:00   3696
2003.07.19 00:00   3697
2003.07.20 00:00   3679
2003.07.21 00:00   3681
2003.07.22 00:00   3682
2003.07.23 00:00   3685
2003.07.24 00:00   3692
2003.07.25 00:00   3694
2003.07.26 00:00   3693
2003.07.27 00:00   3652
2003.07.28 00:00   3680
2003.07.29 00:00   3687
2003.07.30 00:00   3668
2003.07.31 00:00   3681
2003.08.01 00:00   3691
2003.08.02 00:00   3701
2003.08.03 00:00   3711
2003.08.04 00:00   3718
2003.08.05 00:00   3695
2003.08.06 00:00   3723
2003.08.07 00:00   3713
2003.08.08 00:00   3719
2003.08.09 00:00   3695
2003.08.10 00:00   3696
2003.08.11 00:00   3688
2003.08.12 00:00   3703
2003.08.13 00:00   3711
2003.08.14 00:00   3731
2003.08.15 00:00   3718
2003.08.16 00:00   3691
2003.08.17 00:00   3685
2003.08.18 00:00   3683
2003.08.19 00:00   3696
2003.08.20 00:00   3715
2003.08.21 00:00   3716
2003.08.22 00:00   3718
2003.08.23 00:00   3712
2003.08.24 00:00   3733
2003.08.25 00:00   3724
2003.08.26 00:00   3708
2003.08.27 00:00   3707
2003.08.28 00:00   3715
2003.08.29 00:00   3695
2003.08.30 00:00   3686
2003.08.31 00:00   3698
2003.09.01 00:00   3699
2003.09.02 00:00   3695
2003.09.03 00:00   3705
2003.09.04 00:00   3695
2003.09.05 00:00   3690
2003.09.06 00:00   3699
2003.09.07 00:00   3717
2003.09.08 00:00   3739
2003.09.09 00:00   3718
2003.09.10 00:00   3717
2003.09.11 00:00   3718
2003.09.12 00:00   3711
2003.09.13 00:00   3722
2003.09.14 00:00   3738
2003.09.15 00:00   3743
2003.09.16 00:00   3760
2003.09.17 00:00   3742
2003.09.18 00:00   3734
2003.09.19 00:00   3742
2003.09.20 00:00   3761
2003.09.21 00:00   3761
2003.09.22 00:00   3782
2003.09.23 00:00   3812
2003.09.24 00:00   3836
2003.09.25 00:00   3836
2003.09.26 00:00   3833
2003.09.27 00:00   3845
2003.09.28 00:00   3855
2003.09.29 00:00   3858
2003.09.30 00:00   3822
2003.10.01 00:00   3828
2003.10.02 00:00   3857
2003.10.03 00:00   3859
2003.10.04 00:00   3842
2003.10.05 00:00   3841
2003.10.06 00:00   3791
2003.10.07 00:00   3773
2003.10.08 00:00   3770
2003.10.09 00:00   3754
2003.10.10 00:00   3762
2003.10.11 00:00   3777
2003.10.12 00:00   3802
2003.10.13 00:00   3826
2003.10.14 00:00   3819
2003.10.15 00:00   3793
2003.10.16 00:00   3799
2003.10.17 00:00   3819
2003.10.18 00:00   3812
2003.10.19 00:00   3836
2003.10.20 00:00   3850
2003.10.21 00:00   3836
2003.10.22 00:00   3651
2003.10.23 00:00   3647
2003.10.24 00:00   3653
2003.10.25 00:00   3565
2003.10.26 00:00   3590
2003.10.27 00:00   3589
2003.10.28 00:00   3587
2003.10.29 00:00   3170
2003.10.30 00:00   2924
2003.10.31 00:00   2823
2003.11.01 00:00   2976
2003.11.02 00:00   3174
2003.11.03 00:00   3306
2003.11.04 00:00   3376
2003.11.05 00:00   3427
2003.11.06 00:00   3403
2003.11.07 00:00   3370
2003.11.08 00:00   3420
2003.11.09 00:00   3507
2003.11.10 00:00   3584
2003.11.11 00:00   3582
2003.11.12 00:00   3564
2003.11.13 00:00   3566
2003.11.14 00:00   3579
2003.11.15 00:00   3522
2003.11.16 00:00   3447
2003.11.17 00:00   3422
2003.11.18 00:00   3399
2003.11.19 00:00   3446
2003.11.20 00:00   3483
2003.11.21 00:00   3417
2003.11.22 00:00   3442
2003.11.23 00:00   3407
2003.11.24 00:00   3387
2003.11.25 00:00   3421
2003.11.26 00:00   3467
2003.11.27 00:00   3497
2003.11.28 00:00   3521
2003.11.29 00:00   3568
2003.11.30 00:00   3566
2003.12.01 00:00   3577
2003.12.02 00:00   3601
2003.12.03 00:00   3616
2003.12.04 00:00   3629
2003.12.05 00:00   3653
2003.12.06 00:00   3675
2003.12.07 00:00   3692
2003.12.08 00:00   3691
2003.12.09 00:00   3678
2003.12.10 00:00   3667
2003.12.11 00:00   3684
2003.12.12 00:00   3694
2003.12.13 00:00   3707
2003.12.14 00:00   3711
2003.12.15 00:00   3739
2003.12.16 00:00   3731
2003.12.17 00:00   3742
2003.12.18 00:00   3761
2003.12.19 00:00   3776
2003.12.20 00:00   3773
2003.12.21 00:00   3786
2003.12.22 00:00   3764
2003.12.23 00:00   3747
2003.12.24 00:00   3762
2003.12.25 00:00   3784
2003.12.26 00:00   3810
2003.12.27 00:00   3818
2003.12.28 00:00   3801
2003.12.29 00:00   3777
2003.12.30 00:00   3812
2003.12.31 00:00   3826
 
