# Supplementary material for: Forbush decreases: Algorithm generated dataset
Source: Data Brief. 2020 Oct 28;33:106463. doi: 10.1016/j.dib.2020.106463 (PMC7653082; doi:10.1016/j.dib.2020.106463)
Supplement: Supplementary Data S1 — Supplementary Raw Research Data. This is open data under the CC BY license http://creativecommons.org/licenses/by/4.0/ [file mmc1.zip › INVK]

2003.01.01 00:00   6273
2003.01.02 00:00   6281
2003.01.03 00:00   6240
2003.01.04 00:00   6208
2003.01.05 00:00   6204
2003.01.06 00:00   6206
2003.01.07 00:00   6232
2003.01.08 00:00   6284
2003.01.09 00:00   6284
2003.01.10 00:00   6209
2003.01.11 00:00   6177
2003.01.12 00:00   6228
2003.01.13 00:00   6261
2003.01.14 00:00   6229
2003.01.15 00:00   6230
2003.01.16 00:00   6248
2003.01.17 00:00   6276
2003.01.18 00:00   6271
2003.01.19 00:00   6281
2003.01.20 00:00   6271
2003.01.21 00:00   6248
2003.01.22 00:00   6237
2003.01.23 00:00   6178
2003.01.24 00:00   6133
2003.01.25 00:00   6129
2003.01.26 00:00   6127
2003.01.27 00:00   6051
2003.01.28 00:00   6065
2003.01.29 00:00   6119
2003.01.30 00:00   6134
2003.01.31 00:00   6154
2003.02.01 00:00   6190
2003.02.02 00:00   6036
2003.02.03 00:00   6047
2003.02.04 00:00   6185
2003.02.05 00:00   6226
2003.02.06 00:00   6251
2003.02.07 00:00   6263
2003.02.08 00:00   6272
2003.02.09 00:00   6304
2003.02.10 00:00   6284
2003.02.11 00:00   6236
2003.02.12 00:00   6240
2003.02.13 00:00   6198
2003.02.14 00:00   6245
2003.02.15 00:00   6215
2003.02.16 00:00   6187
2003.02.17 00:00   6171
2003.02.18 00:00   6073
2003.02.19 00:00   6098
2003.02.20 00:00   6116
2003.02.21 00:00   6129
2003.02.22 00:00   6164
2003.02.23 00:00   6205
2003.02.24 00:00   6207
2003.02.25 00:00   6231
2003.02.26 00:00   6245
2003.02.27 00:00   6228
2003.02.28 00:00   6232
2003.03.01 00:00   6240
2003.03.02 00:00   6261
2003.03.03 00:00   6246
2003.03.04 00:00   6217
2003.03.05 00:00   6245
2003.03.06 00:00   6260
2003.03.07 00:00   6248
2003.03.08 00:00   6286
2003.03.09 00:00   6288
2003.03.10 00:00   6243
2003.03.11 00:00   6239
2003.03.12 00:00   6265
2003.03.13 00:00   6263
2003.03.14 00:00   6222
2003.03.15 00:00   6190
2003.03.16 00:00   6163
2003.03.17 00:00   6168
2003.03.18 00:00   6199
2003.03.19 00:00   6195
2003.03.20 00:00   6153
2003.03.21 00:00   6207
2003.03.22 00:00   6230
2003.03.23 00:00   6263
2003.03.24 00:00   6286
2003.03.25 00:00   6305
2003.03.26 00:00   6326
2003.03.27 00:00   6297
2003.03.28 00:00   6306
2003.03.29 00:00   6250
2003.03.30 00:00   6175
2003.03.31 00:00   6135
2003.04.01 00:00   6163
2003.04.02 00:00   6205
2003.04.03 00:00   6233
2003.04.04 00:00   6245
2003.04.05 00:00   6238
2003.04.06 00:00   6234
2003.04.07 00:00   6271
2003.04.08 00:00   6236
2003.04.09 00:00   6166
2003.04.10 00:00   6096
2003.04.11 00:00   6077
2003.04.12 00:00   6129
2003.04.13 00:00   6128
2003.04.14 00:00   6097
2003.04.15 00:00   6115
2003.04.16 00:00   6156
2003.04.17 00:00   6195
2003.04.18 00:00   6200
2003.04.19 00:00   6222
2003.04.20 00:00   6241
2003.04.21 00:00   6220
2003.04.22 00:00   6195
2003.04.23 00:00   6202
2003.04.24 00:00   6205
2003.04.25 00:00   6183
2003.04.26 00:00   6221
2003.04.27 00:00   6229
2003.04.28 00:00   6201
2003.04.29 00:00   6216
2003.04.30 00:00   6204
2003.05.01 00:00   6186
2003.05.02 00:00   6172
2003.05.03 00:00   6185
2003.05.04 00:00   6222
2003.05.05 00:00   6200
2003.05.06 00:00   6155
2003.05.07 00:00   6150
2003.05.08 00:00   6165
2003.05.09 00:00   6099
2003.05.10 00:00   6117
2003.05.11 00:00   6151
2003.05.12 00:00   6190
2003.05.13 00:00   6186
2003.05.14 00:00   6195
2003.05.15 00:00   6227
2003.05.16 00:00   6263
2003.05.17 00:00   6289
2003.05.18 00:00   6275
2003.05.19 00:00   6267
2003.05.20 00:00   6247
2003.05.21 00:00   6259
2003.05.22 00:00   6243
2003.05.23 00:00   6250
2003.05.24 00:00   6257
2003.05.25 00:00   6205
2003.05.26 00:00   6185
2003.05.27 00:00   6170
2003.05.28 00:00   6114
2003.05.29 00:00   6081
2003.05.30 00:00   5745
2003.05.31 00:00   5719
2003.06.01 00:00   5832
2003.06.02 00:00   5964
2003.06.03 00:00   6079
2003.06.04 00:00   6127
2003.06.05 00:00   6135
2003.06.06 00:00   6112
2003.06.07 00:00   6107
2003.06.08 00:00   6088
2003.06.09 00:00   6081
2003.06.10 00:00   6082
2003.06.11 00:00   6107
2003.06.12 00:00   6121
2003.06.13 00:00   6179
2003.06.14 00:00   6172
2003.06.15 00:00   6171
2003.06.16 00:00   6090
2003.06.17 00:00   6089
2003.06.18 00:00   6074
2003.06.19 00:00   5992
2003.06.20 00:00   5937
2003.06.21 00:00   5932
2003.06.22 00:00   5923
2003.06.23 00:00   5883
2003.06.24 00:00   5909
2003.06.25 00:00   5927
2003.06.26 00:00   5978
2003.06.27 00:00   5995
2003.06.28 00:00   6021
2003.06.29 00:00   6071
2003.06.30 00:00   6068
2003.07.01 00:00   6059
2003.07.02 00:00   6058
2003.07.03 00:00   6045
2003.07.04 00:00   6075
2003.07.05 00:00   6124
2003.07.06 00:00   6136
2003.07.07 00:00   6130
2003.07.08 00:00   6174
2003.07.09 00:00   6154
2003.07.10 00:00   6153
2003.07.11 00:00   6183
2003.07.12 00:00   6156
2003.07.13 00:00   6140
2003.07.14 00:00   6113
2003.07.15 00:00   6101
2003.07.16 00:00   6148
2003.07.17 00:00   6135
2003.07.18 00:00   6180
2003.07.19 00:00   6202
2003.07.20 00:00   6191
2003.07.21 00:00   6178
2003.07.22 00:00   6173
2003.07.23 00:00   6201
2003.07.24 00:00   6167
2003.07.25 00:00   6197
2003.07.26 00:00   6164
2003.07.27 00:00   6132
2003.07.28 00:00   6181
2003.07.29 00:00   6172
2003.07.30 00:00   6149
2003.07.31 00:00   6174
2003.08.01 00:00   6196
2003.08.02 00:00   6210
2003.08.03 00:00   6222
2003.08.04 00:00   6236
2003.08.05 00:00   6212
2003.08.06 00:00   6231
2003.08.07 00:00   6212
2003.08.08 00:00   6233
2003.08.09 00:00   6202
2003.08.10 00:00   6171
2003.08.11 00:00   6185
2003.08.12 00:00   6192
2003.08.13 00:00   6213
2003.08.14 00:00   6225
2003.08.15 00:00   6219
2003.08.16 00:00   6181
2003.08.17 00:00   6137
2003.08.18 00:00   6123
2003.08.19 00:00   6193
2003.08.20 00:00   6201
2003.08.21 00:00   6219
2003.08.22 00:00   6211
2003.08.23 00:00   6210
2003.08.24 00:00   6224
2003.08.25 00:00   6201
2003.08.26 00:00   6185
2003.08.27 00:00   6175
2003.08.28 00:00   6204
2003.08.29 00:00   6208
2003.08.30 00:00   6181
2003.08.31 00:00   6185
2003.09.01 00:00   6215
2003.09.02 00:00   6203
2003.09.03 00:00   6202
2003.09.04 00:00   6190
2003.09.05 00:00   6196
2003.09.06 00:00   6205
2003.09.07 00:00   6219
2003.09.08 00:00   6228
2003.09.09 00:00   6200
2003.09.10 00:00   6177
2003.09.11 00:00   6200
2003.09.12 00:00   6201
2003.09.13 00:00   6237
2003.09.14 00:00   6249
2003.09.15 00:00   6263
2003.09.16 00:00   6241
2003.09.17 00:00   6201
2003.09.18 00:00   6195
2003.09.19 00:00   6206
2003.09.20 00:00   6235
2003.09.21 00:00   6264
2003.09.22 00:00   6300
2003.09.23 00:00   6349
2003.09.24 00:00   6351
2003.09.25 00:00   6330
2003.09.26 00:00   6362
2003.09.27 00:00   6380
2003.09.28 00:00   6395
2003.09.29 00:00   6346
2003.09.30 00:00   6333
2003.10.01 00:00   6314
2003.10.02 00:00   6358
2003.10.03 00:00   6338
2003.10.04 00:00   6340
2003.10.05 00:00   6376
2003.10.06 00:00   6312
2003.10.07 00:00   6258
2003.10.08 00:00   6253
2003.10.09 00:00   6237
2003.10.10 00:00   6255
2003.10.11 00:00   6292
2003.10.12 00:00   6334
2003.10.13 00:00   6337
2003.10.14 00:00   6317
2003.10.15 00:00   6286
2003.10.16 00:00   6307
2003.10.17 00:00   6331
2003.10.18 00:00   6345
2003.10.19 00:00   6357
2003.10.20 00:00   6382
2003.10.21 00:00   6367
2003.10.22 00:00   6103
2003.10.23 00:00   6141
2003.10.24 00:00   6139
2003.10.25 00:00   5947
2003.10.26 00:00   5959
2003.10.27 00:00   6068
2003.10.28 00:00   6165
2003.10.29 00:00   5447
2003.10.30 00:00   5040
2003.10.31 00:00   4964
2003.11.01 00:00   5183
2003.11.02 00:00   5480
2003.11.03 00:00   5623
2003.11.04 00:00   5677
2003.11.05 00:00   5726
2003.11.06 00:00   5755
2003.11.07 00:00   5637
2003.11.08 00:00   5709
2003.11.09 00:00   5877
2003.11.10 00:00   5971
2003.11.11 00:00   5967
2003.11.12 00:00   5954
2003.11.13 00:00   5943
2003.11.14 00:00   5949
2003.11.15 00:00   5866
2003.11.16 00:00   5737
2003.11.17 00:00   5737
2003.11.18 00:00   5773
2003.11.19 00:00   5880
2003.11.20 00:00   5826
2003.11.21 00:00   5725
2003.11.22 00:00   5734
2003.11.23 00:00   5705
2003.11.24 00:00   5668
2003.11.25 00:00   5716
2003.11.26 00:00   5802
2003.11.27 00:00   5871
2003.11.28 00:00   5879
2003.11.29 00:00   5934
2003.11.30 00:00   5962
2003.12.01 00:00   6061
2003.12.02 00:00   6053
2003.12.03 00:00   6113
2003.12.04 00:00   6173
2003.12.05 00:00   6162
2003.12.06 00:00   6186
2003.12.07 00:00   6195
2003.12.08 00:00   6141
2003.12.09 00:00   6158
2003.12.10 00:00   6139
2003.12.11 00:00   6135
2003.12.12 00:00   6155
2003.12.13 00:00   6181
2003.12.14 00:00   6185
2003.12.15 00:00   6204
2003.12.16 00:00   6237
2003.12.17 00:00   6289
2003.12.18 00:00   6324
2003.12.19 00:00   6337
2003.12.20 00:00   6306
2003.12.21 00:00   6296
2003.12.22 00:00   6259
2003.12.23 00:00   6227
2003.12.24 00:00   6250
2003.12.25 00:00   6288
2003.12.26 00:00   6337
2003.12.27 00:00   6377
2003.12.28 00:00   6348
2003.12.29 00:00   6312
2003.12.30 00:00   6314
2003.12.31 00:00   6356
 
