# Supplementary material for: Forbush decreases: Algorithm generated dataset
Source: Data Brief. 2020 Oct 28;33:106463. doi: 10.1016/j.dib.2020.106463 (PMC7653082; doi:10.1016/j.dib.2020.106463)
Supplement: Supplementary Data S1 — Supplementary Raw Research Data. This is open data under the CC BY license http://creativecommons.org/licenses/by/4.0/ [file mmc1.zip › MCMD]

2003.01.01 00:00   8817
2003.01.02 00:00   8838
2003.01.03 00:00   8790
2003.01.04 00:00   8768
2003.01.05 00:00   8778
2003.01.06 00:00   8818
2003.01.07 00:00   8809
2003.01.08 00:00   8838
2003.01.09 00:00   8843
2003.01.10 00:00   8756
2003.01.11 00:00   8770
2003.01.12 00:00   8832
2003.01.13 00:00   8883
2003.01.14 00:00   8829
2003.01.15 00:00   8854
2003.01.16 00:00   8891
2003.01.17 00:00   8891
2003.01.18 00:00   8871
2003.01.19 00:00   8828
2003.01.20 00:00   8764
2003.01.21 00:00   8733
2003.01.22 00:00   8728
2003.01.23 00:00   8696
2003.01.24 00:00   8629
2003.01.25 00:00   8626
2003.01.26 00:00   8668
2003.01.27 00:00   8494
2003.01.28 00:00   8631
2003.01.29 00:00   8653
2003.01.30 00:00   8648
2003.01.31 00:00   8675
2003.02.01 00:00   8701
2003.02.02 00:00   8519
2003.02.03 00:00   8614
2003.02.04 00:00   8783
2003.02.05 00:00   8842
2003.02.06 00:00   8839
2003.02.07 00:00   8850
2003.02.08 00:00   8905
2003.02.09 00:00   8902
2003.02.10 00:00   8849
2003.02.11 00:00   8820
2003.02.12 00:00   8830
2003.02.13 00:00   8817
2003.02.14 00:00   8789
2003.02.15 00:00   8747
2003.02.16 00:00   8745
2003.02.17 00:00   8713
2003.02.18 00:00   8599
2003.02.19 00:00   8578
2003.02.20 00:00   8580
2003.02.21 00:00   8598
2003.02.22 00:00   8670
2003.02.23 00:00   8725
2003.02.24 00:00   8753
2003.02.25 00:00   8786
2003.02.26 00:00   8785
2003.02.27 00:00   8777
2003.02.28 00:00   8783
2003.03.01 00:00   8811
2003.03.02 00:00   8804
2003.03.03 00:00   8808
2003.03.04 00:00   8755
2003.03.05 00:00   8782
2003.03.06 00:00   8784
2003.03.07 00:00   8798
2003.03.08 00:00   8819
2003.03.09 00:00   8786
2003.03.10 00:00   8774
2003.03.11 00:00   8829
2003.03.12 00:00   8805
2003.03.13 00:00   8814
2003.03.14 00:00   8797
2003.03.15 00:00   8746
2003.03.16 00:00   8710
2003.03.17 00:00   8736
2003.03.18 00:00   8761
2003.03.19 00:00   8692
2003.03.20 00:00   8597
2003.03.21 00:00   8645
2003.03.22 00:00   8742
2003.03.23 00:00   8772
2003.03.24 00:00   8799
2003.03.25 00:00   8830
2003.03.26 00:00   8817
2003.03.27 00:00   8762
2003.03.28 00:00   8685
2003.03.29 00:00   8668
2003.03.30 00:00   8610
2003.03.31 00:00   8603
2003.04.01 00:00   8650
2003.04.02 00:00   8728
2003.04.03 00:00   8801
2003.04.04 00:00   8756
2003.04.05 00:00   8732
2003.04.06 00:00   8779
2003.04.07 00:00   8823
2003.04.08 00:00   8771
2003.04.09 00:00   8693
2003.04.10 00:00   8593
2003.04.11 00:00   8523
2003.04.12 00:00   8558
2003.04.13 00:00   8613
2003.04.14 00:00   8587
2003.04.15 00:00   8594
2003.04.16 00:00   8648
2003.04.17 00:00   8732
2003.04.18 00:00   8726
2003.04.19 00:00   8723
2003.04.20 00:00   8710
2003.04.21 00:00   8668
2003.04.22 00:00   8654
2003.04.23 00:00   8695
2003.04.24 00:00   8691
2003.04.25 00:00   8683
2003.04.26 00:00   8739
2003.04.27 00:00   8739
2003.04.28 00:00   8732
2003.04.29 00:00   8701
2003.04.30 00:00   8686
2003.05.01 00:00   8637
2003.05.02 00:00   8623
2003.05.03 00:00   8676
2003.05.04 00:00   8717
2003.05.05 00:00   8682
2003.05.06 00:00   8610
2003.05.07 00:00   8632
2003.05.08 00:00   8624
2003.05.09 00:00   8554
2003.05.10 00:00   8589
2003.05.11 00:00   8650
2003.05.12 00:00   8672
2003.05.13 00:00   8753
2003.05.14 00:00   8750
2003.05.15 00:00   8733
2003.05.16 00:00   8753
2003.05.17 00:00   8770
2003.05.18 00:00   8764
2003.05.19 00:00   8733
2003.05.20 00:00   8759
2003.05.21 00:00   8762
2003.05.22 00:00   8748
2003.05.23 00:00   8784
2003.05.24 00:00   8788
2003.05.25 00:00   8719
2003.05.26 00:00   8703
2003.05.27 00:00   8636
2003.05.28 00:00   8593
2003.05.29 00:00   8495
2003.05.30 00:00   8218
2003.05.31 00:00   8075
2003.06.01 00:00   8199
2003.06.02 00:00   8361
2003.06.03 00:00   8499
2003.06.04 00:00   8556
2003.06.05 00:00   8588
2003.06.06 00:00   8590
2003.06.07 00:00   8629
2003.06.08 00:00   8613
2003.06.09 00:00   8603
2003.06.10 00:00   8557
2003.06.11 00:00   8531
2003.06.12 00:00   8558
2003.06.13 00:00   8630
2003.06.14 00:00   8688
2003.06.15 00:00   8710
2003.06.16 00:00   8531
2003.06.17 00:00   8473
2003.06.18 00:00   8501
2003.06.19 00:00   8401
2003.06.20 00:00   8354
2003.06.21 00:00   8332
2003.06.22 00:00   8282
2003.06.23 00:00   8272
2003.06.24 00:00   8308
2003.06.25 00:00   8349
2003.06.26 00:00   8435
2003.06.27 00:00   8438
2003.06.28 00:00   8455
2003.06.29 00:00   8516
2003.06.30 00:00   8533
2003.07.01 00:00   8539
2003.07.02 00:00   8582
2003.07.03 00:00   8587
2003.07.04 00:00   8568
2003.07.05 00:00   8603
2003.07.06 00:00   8635
2003.07.07 00:00   8620
2003.07.08 00:00   8673
2003.07.09 00:00   8697
2003.07.10 00:00   8691
2003.07.11 00:00   8673
2003.07.12 00:00   8656
2003.07.13 00:00   8658
2003.07.14 00:00   8619
2003.07.15 00:00   8642
2003.07.16 00:00   8682
2003.07.17 00:00   8681
2003.07.18 00:00   8721
2003.07.19 00:00   8721
2003.07.20 00:00   8678
2003.07.21 00:00   8704
2003.07.22 00:00   8725
2003.07.23 00:00   8755
2003.07.24 00:00   8759
2003.07.25 00:00   8789
2003.07.26 00:00   8720
2003.07.27 00:00   8629
2003.07.28 00:00   8679
2003.07.29 00:00   8717
2003.07.30 00:00   8688
2003.07.31 00:00   8689
2003.08.01 00:00   8733
2003.08.02 00:00   8726
2003.08.03 00:00   8738
2003.08.04 00:00   8775
2003.08.05 00:00   8709
2003.08.06 00:00   8734
2003.08.07 00:00   8792
2003.08.08 00:00   8769
2003.08.09 00:00   8768
2003.08.10 00:00   8750
2003.08.11 00:00   8768
2003.08.12 00:00   8740
2003.08.13 00:00   8750
2003.08.14 00:00   8794
2003.08.15 00:00   8771
2003.08.16 00:00   8750
2003.08.17 00:00   8727
2003.08.18 00:00   8663
2003.08.19 00:00   8667
2003.08.20 00:00   8756
2003.08.21 00:00   8791
2003.08.22 00:00   8788
2003.08.23 00:00   8780
2003.08.24 00:00   8832
2003.08.25 00:00   8812
2003.08.26 00:00   8783
2003.08.27 00:00   8741
2003.08.28 00:00   8753
2003.08.29 00:00   8763
2003.08.30 00:00   8731
2003.08.31 00:00   8719
2003.09.01 00:00   8716
2003.09.02 00:00   8712
2003.09.03 00:00   8698
2003.09.04 00:00   8647
2003.09.05 00:00   8700
2003.09.06 00:00   8745
2003.09.07 00:00   8806
2003.09.08 00:00   8791
2003.09.09 00:00   8731
2003.09.10 00:00   8700
2003.09.11 00:00   8718
2003.09.12 00:00   8749
2003.09.13 00:00   8798
2003.09.14 00:00   8841
2003.09.15 00:00   8857
2003.09.16 00:00   8814
2003.09.17 00:00   8713
2003.09.18 00:00   8744
2003.09.19 00:00   8832
2003.09.20 00:00   8860
2003.09.21 00:00   8844
2003.09.22 00:00   8895
2003.09.23 00:00   8936
2003.09.24 00:00   8988
2003.09.25 00:00   8926
2003.09.26 00:00   8941
2003.09.27 00:00   9001
2003.09.28 00:00   9028
2003.09.29 00:00   9057
2003.09.30 00:00   8978
2003.10.01 00:00   8986
2003.10.02 00:00   9032
2003.10.03 00:00   9022
2003.10.04 00:00   9017
2003.10.05 00:00   8988
2003.10.06 00:00   8889
2003.10.07 00:00   8849
2003.10.08 00:00   8850
2003.10.09 00:00   8850
2003.10.10 00:00   8872
2003.10.11 00:00   8911
2003.10.12 00:00   8994
2003.10.13 00:00   9021
2003.10.14 00:00   8950
2003.10.15 00:00   8876
2003.10.16 00:00   8908
2003.10.17 00:00   8951
2003.10.18 00:00   8965
2003.10.19 00:00   8971
2003.10.20 00:00   9016
2003.10.21 00:00   8996
2003.10.22 00:00   8665
2003.10.23 00:00   8597
2003.10.24 00:00   8640
2003.10.25 00:00   8352
2003.10.26 00:00   8436
2003.10.27 00:00   8506
2003.10.28 00:00   8647
2003.10.29 00:00   7730
2003.10.30 00:00   7145
2003.10.31 00:00   6876
2003.11.01 00:00   7273
2003.11.02 00:00   7744
2003.11.03 00:00   7932
2003.11.04 00:00   8042
2003.11.05 00:00   8192
2003.11.06 00:00   8066
2003.11.07 00:00   7994
2003.11.08 00:00   8148
2003.11.09 00:00   8250
2003.11.10 00:00   8425
2003.11.11 00:00   8423
2003.11.12 00:00   8386
2003.11.13 00:00   8411
2003.11.14 00:00   8398
2003.11.15 00:00   8336
2003.11.16 00:00   8164
2003.11.17 00:00   8082
2003.11.18 00:00   8035
2003.11.19 00:00   8135
2003.11.20 00:00   8224
2003.11.21 00:00   8046
2003.11.22 00:00   8068
2003.11.23 00:00   8035
2003.11.24 00:00   8069
2003.11.25 00:00   8131
2003.11.26 00:00   8214
2003.11.27 00:00   8297
2003.11.28 00:00   8373
2003.11.29 00:00   8406
2003.11.30 00:00   8406
2003.12.01 00:00   8393
2003.12.02 00:00   8485
2003.12.03 00:00   8481
2003.12.04 00:00   8515
2003.12.05 00:00   8550
2003.12.06 00:00   8633
2003.12.07 00:00   8654
2003.12.08 00:00   8595
2003.12.09 00:00   8609
2003.12.10 00:00   8580
2003.12.11 00:00   8609
2003.12.12 00:00   8627
2003.12.13 00:00   8653
2003.12.14 00:00   8706
2003.12.15 00:00   8712
2003.12.16 00:00   8736
2003.12.17 00:00   8769
2003.12.18 00:00   8795
2003.12.19 00:00   8859
2003.12.20 00:00   8840
2003.12.21 00:00   8821
2003.12.22 00:00   8786
2003.12.23 00:00   8804
2003.12.24 00:00   8825
2003.12.25 00:00   8869
2003.12.26 00:00   8890
2003.12.27 00:00   8858
2003.12.28 00:00   8857
2003.12.29 00:00   8864
2003.12.30 00:00   8881
2003.12.31 00:00   8956
 
