# Supplementary material for: Forbush decreases: Algorithm generated dataset
Source: Data Brief. 2020 Oct 28;33:106463. doi: 10.1016/j.dib.2020.106463 (PMC7653082; doi:10.1016/j.dib.2020.106463)
Supplement: Supplementary Data S1 — Supplementary Raw Research Data. This is open data under the CC BY license http://creativecommons.org/licenses/by/4.0/ [file mmc1.zip › MGDN]

2003.01.01 00:00   7975
2003.01.02 00:00   7985
2003.01.03 00:00   7933
2003.01.04 00:00   7910
2003.01.05 00:00   7915
2003.01.06 00:00   7898
2003.01.07 00:00   7932
2003.01.08 00:00   7948
2003.01.09 00:00   7957
2003.01.10 00:00   7899
2003.01.11 00:00   7894
2003.01.12 00:00   7927
2003.01.13 00:00   7972
2003.01.14 00:00   7916
2003.01.15 00:00   7920
2003.01.16 00:00   7932
2003.01.17 00:00   7930
2003.01.18 00:00   7932
2003.01.19 00:00   7892
2003.01.20 00:00   7880
2003.01.21 00:00   7866
2003.01.22 00:00   7865
2003.01.23 00:00   7803
2003.01.24 00:00   7730
2003.01.25 00:00   7744
2003.01.26 00:00   7758
2003.01.27 00:00   7674
2003.01.28 00:00   7723
2003.01.29 00:00   7766
2003.01.30 00:00   7776
2003.01.31 00:00   7795
2003.02.01 00:00   7808
2003.02.02 00:00   7711
2003.02.03 00:00   7675
2003.02.04 00:00   7866
2003.02.05 00:00   7904
2003.02.06 00:00   7911
2003.02.07 00:00   7938
2003.02.08 00:00   7970
2003.02.09 00:00   7978
2003.02.10 00:00   7933
2003.02.11 00:00   7883
2003.02.12 00:00   7863
2003.02.13 00:00   7805
2003.02.14 00:00   7835
2003.02.15 00:00   7816
2003.02.16 00:00   7797
2003.02.17 00:00   7761
2003.02.18 00:00   7665
2003.02.19 00:00   7654
2003.02.20 00:00   7669
2003.02.21 00:00   7701
2003.02.22 00:00   7749
2003.02.23 00:00   7791
2003.02.24 00:00   7814
2003.02.25 00:00   7839
2003.02.26 00:00   7856
2003.02.27 00:00   7857
2003.02.28 00:00   7879
2003.03.01 00:00   7932
2003.03.02 00:00   7930
2003.03.03 00:00   7917
2003.03.04 00:00   7863
2003.03.05 00:00   7843
2003.03.06 00:00   7865
2003.03.07 00:00   7867
2003.03.08 00:00   7892
2003.03.09 00:00   7878
2003.03.10 00:00   7835
2003.03.11 00:00   7839
2003.03.12 00:00   7837
2003.03.13 00:00   7869
2003.03.14 00:00   7844
2003.03.15 00:00   7825
2003.03.16 00:00   7804
2003.03.17 00:00   7824
2003.03.18 00:00   7852
2003.03.19 00:00   7860
2003.03.20 00:00   7785
2003.03.21 00:00   7835
2003.03.22 00:00   7885
2003.03.23 00:00   7921
2003.03.24 00:00   7959
2003.03.25 00:00   7981
2003.03.26 00:00   7986
2003.03.27 00:00   7934
2003.03.28 00:00   7922
2003.03.29 00:00   7859
2003.03.30 00:00   7821
2003.03.31 00:00   7787
2003.04.01 00:00   7777
2003.04.02 00:00   7828
2003.04.03 00:00   7860
2003.04.04 00:00   7867
2003.04.05 00:00   7839
2003.04.06 00:00   7840
2003.04.07 00:00   7900
2003.04.08 00:00   7869
2003.04.09 00:00   7793
2003.04.10 00:00   7705
2003.04.11 00:00   7662
2003.04.12 00:00   7706
2003.04.13 00:00   7740
2003.04.14 00:00   7728
2003.04.15 00:00   7766
2003.04.16 00:00   7807
2003.04.17 00:00   7837
2003.04.18 00:00   7852
2003.04.19 00:00   7865
2003.04.20 00:00   7892
2003.04.21 00:00   7873
2003.04.22 00:00   7845
2003.04.23 00:00   7831
2003.04.24 00:00   7841
2003.04.25 00:00   7809
2003.04.26 00:00   7841
2003.04.27 00:00   7843
2003.04.28 00:00   7832
2003.04.29 00:00   7853
2003.04.30 00:00   7796
2003.05.01 00:00   7755
2003.05.02 00:00   7726
2003.05.03 00:00   7746
2003.05.04 00:00   7799
2003.05.05 00:00   7774
2003.05.06 00:00   7757
2003.05.07 00:00   7736
2003.05.08 00:00   7751
2003.05.09 00:00   7711
2003.05.10 00:00   7749
2003.05.11 00:00   7786
2003.05.12 00:00   7823
2003.05.13 00:00   7829
2003.05.14 00:00   7825
2003.05.15 00:00   7854
2003.05.16 00:00   7877
2003.05.17 00:00   7877
2003.05.18 00:00   7876
2003.05.19 00:00   7857
2003.05.20 00:00   7855
2003.05.21 00:00   7833
2003.05.22 00:00   7848
2003.05.23 00:00   7842
2003.05.24 00:00   7854
2003.05.25 00:00   7844
2003.05.26 00:00   7795
2003.05.27 00:00   7773
2003.05.28 00:00   7721
2003.05.29 00:00   7659
2003.05.30 00:00   7278
2003.05.31 00:00   7225
2003.06.01 00:00   7373
2003.06.02 00:00   7513
2003.06.03 00:00   7653
2003.06.04 00:00   7684
2003.06.05 00:00   7708
2003.06.06 00:00   7682
2003.06.07 00:00   7683
2003.06.08 00:00   7659
2003.06.09 00:00   7663
2003.06.10 00:00   7649
2003.06.11 00:00   7655
2003.06.12 00:00   7683
2003.06.13 00:00   7742
2003.06.14 00:00   7775
2003.06.15 00:00   7782
2003.06.16 00:00   7687
2003.06.17 00:00   7648
2003.06.18 00:00   7661
2003.06.19 00:00   7584
2003.06.20 00:00   7473
2003.06.21 00:00   7462
2003.06.22 00:00   7456
2003.06.23 00:00   7400
2003.06.24 00:00   7427
2003.06.25 00:00   7455
2003.06.26 00:00   7560
2003.06.27 00:00   7554
2003.06.28 00:00   7548
2003.06.29 00:00   7603
2003.06.30 00:00   7612
2003.07.01 00:00   7627
2003.07.02 00:00   7655
2003.07.03 00:00   7660
2003.07.04 00:00   7682
2003.07.05 00:00   7713
2003.07.06 00:00   7737
2003.07.07 00:00   7738
2003.07.08 00:00   7759
2003.07.09 00:00   7754
2003.07.10 00:00   7745
2003.07.11 00:00   7756
2003.07.12 00:00   7723
2003.07.13 00:00   7727
2003.07.14 00:00   7691
2003.07.15 00:00   7694
2003.07.16 00:00   7736
2003.07.17 00:00   7737
2003.07.18 00:00   7779
2003.07.19 00:00   7797
2003.07.20 00:00   7768
2003.07.21 00:00   7768
2003.07.22 00:00   7792
2003.07.23 00:00   7801
2003.07.24 00:00   7784
2003.07.25 00:00   7819
2003.07.26 00:00   7784
2003.07.27 00:00   7741
2003.07.28 00:00   7785
2003.07.29 00:00   7771
2003.07.30 00:00   7752
2003.07.31 00:00   7761
2003.08.01 00:00   7782
2003.08.02 00:00   7799
2003.08.03 00:00   7828
2003.08.04 00:00   7826
2003.08.05 00:00   7809
2003.08.06 00:00   7837
2003.08.07 00:00   7836
2003.08.08 00:00   7829
2003.08.09 00:00   7814
2003.08.10 00:00   7807
2003.08.11 00:00   7820
2003.08.12 00:00   7835
2003.08.13 00:00   7864
2003.08.14 00:00   7866
2003.08.15 00:00   7842
2003.08.16 00:00   7816
2003.08.17 00:00   7772
2003.08.18 00:00   7729
2003.08.19 00:00   7786
2003.08.20 00:00   7808
2003.08.21 00:00   7831
2003.08.22 00:00   7833
2003.08.23 00:00   7848
2003.08.24 00:00   7882
2003.08.25 00:00   7868
2003.08.26 00:00   7828
2003.08.27 00:00   7813
2003.08.28 00:00   7818
2003.08.29 00:00   7813
2003.08.30 00:00   7793
2003.08.31 00:00   7825
2003.09.01 00:00   7851
2003.09.02 00:00   7834
2003.09.03 00:00   7849
2003.09.04 00:00   7830
2003.09.05 00:00   7824
2003.09.06 00:00   7841
2003.09.07 00:00   7858
2003.09.08 00:00   7870
2003.09.09 00:00   7843
2003.09.10 00:00   7819
2003.09.11 00:00   7840
2003.09.12 00:00   7838
2003.09.13 00:00   7839
2003.09.14 00:00   7857
2003.09.15 00:00   7868
2003.09.16 00:00   7861
2003.09.17 00:00   7830
2003.09.18 00:00   7845
2003.09.19 00:00   7864
2003.09.20 00:00   7876
2003.09.21 00:00   7891
2003.09.22 00:00   7939
2003.09.23 00:00   7991
2003.09.24 00:00   8029
2003.09.25 00:00   8009
2003.09.26 00:00   8034
2003.09.27 00:00   8052
2003.09.28 00:00   8073
2003.09.29 00:00   8060
2003.09.30 00:00   8040
2003.10.01 00:00   8006
2003.10.02 00:00   8069
2003.10.03 00:00   8067
2003.10.04 00:00   8054
2003.10.05 00:00   8054
2003.10.06 00:00   7980
2003.10.07 00:00   7959
2003.10.08 00:00   7938
2003.10.09 00:00   7926
2003.10.10 00:00   7929
2003.10.11 00:00   7973
2003.10.12 00:00   8004
2003.10.13 00:00   8007
2003.10.14 00:00   7967
2003.10.15 00:00   7908
2003.10.16 00:00   7964
2003.10.17 00:00   7991
2003.10.18 00:00   8007
2003.10.19 00:00   7996
2003.10.20 00:00   8035
2003.10.21 00:00   8034
2003.10.22 00:00   7713
2003.10.23 00:00   7720
2003.10.24 00:00   7697
2003.10.25 00:00   7494
2003.10.26 00:00   7542
2003.10.27 00:00   7579
2003.10.28 00:00   7690
2003.10.29 00:00   6806
2003.10.30 00:00   6337
2003.10.31 00:00   6223
2003.11.01 00:00   6594
2003.11.02 00:00   6952
2003.11.03 00:00   7102
2003.11.04 00:00   7184
2003.11.05 00:00   7231
2003.11.06 00:00   7239
2003.11.07 00:00   7120
2003.11.08 00:00   7255
2003.11.09 00:00   7419
2003.11.10 00:00   7545
2003.11.11 00:00   7553
2003.11.12 00:00   7527
2003.11.13 00:00   7527
2003.11.14 00:00   7551
2003.11.15 00:00   7495
2003.11.16 00:00   7308
2003.11.17 00:00   7255
2003.11.18 00:00   7258
2003.11.19 00:00   7389
2003.11.20 00:00   7367
2003.11.21 00:00   7293
2003.11.22 00:00   7300
2003.11.23 00:00   7270
2003.11.24 00:00   7270
2003.11.25 00:00   7290
2003.11.26 00:00   7328
2003.11.27 00:00   7423
2003.11.28 00:00   7551
2003.11.29 00:00   7621
2003.11.30 00:00   7623
2003.12.01 00:00   7645
2003.12.02 00:00   7676
2003.12.03 00:00   7673
2003.12.04 00:00   7688
2003.12.05 00:00   7726
2003.12.06 00:00   7760
2003.12.07 00:00   7801
2003.12.08 00:00   7712
2003.12.09 00:00   7739
2003.12.10 00:00   7719
2003.12.11 00:00   7728
2003.12.12 00:00   7741
2003.12.13 00:00   7781
2003.12.14 00:00   7818
2003.12.15 00:00   7847
2003.12.16 00:00   7881
2003.12.17 00:00   7917
2003.12.18 00:00   7940
2003.12.19 00:00   7970
2003.12.20 00:00   7962
2003.12.21 00:00   7959
2003.12.22 00:00   7917
2003.12.23 00:00   7892
2003.12.24 00:00   7903
2003.12.25 00:00   7936
2003.12.26 00:00   7957
2003.12.27 00:00   7974
2003.12.28 00:00   7954
2003.12.29 00:00   7930
2003.12.30 00:00   7970
2003.12.31 00:00   8002
 
