# Supplementary material for: Forbush decreases: Algorithm generated dataset
Source: Data Brief. 2020 Oct 28;33:106463. doi: 10.1016/j.dib.2020.106463 (PMC7653082; doi:10.1016/j.dib.2020.106463)
Supplement: Supplementary Data S1 — Supplementary Raw Research Data. This is open data under the CC BY license http://creativecommons.org/licenses/by/4.0/ [file mmc1.zip › MOSC]

2003.01.01 00:00   8357
2003.01.02 00:00   8333
2003.01.03 00:00   8283
2003.01.04 00:00   8264
2003.01.05 00:00   8276
2003.01.06 00:00   8268
2003.01.07 00:00   8291
2003.01.08 00:00   8308
2003.01.09 00:00   8292
2003.01.10 00:00   8225
2003.01.11 00:00   8214
2003.01.12 00:00   8273
2003.01.13 00:00   8316
2003.01.14 00:00   8276
2003.01.15 00:00   8304
2003.01.16 00:00   8328
2003.01.17 00:00   8327
2003.01.18 00:00   8338
2003.01.19 00:00   8335
2003.01.20 00:00   8322
2003.01.21 00:00   8289
2003.01.22 00:00   8281
2003.01.23 00:00   8194
2003.01.24 00:00   8116
2003.01.25 00:00   8172
2003.01.26 00:00   8161
2003.01.27 00:00   8032
2003.01.28 00:00   8103
2003.01.29 00:00   8152
2003.01.30 00:00   8191
2003.01.31 00:00   8204
2003.02.01 00:00   8341
2003.02.02 00:00   8178
2003.02.03 00:00   8172
2003.02.04 00:00   8362
2003.02.05 00:00   8410
2003.02.06 00:00   8428
2003.02.07 00:00   8428
2003.02.08 00:00   8465
2003.02.09 00:00   8491
2003.02.10 00:00   8471
2003.02.11 00:00   8399
2003.02.12 00:00   8361
2003.02.13 00:00   8350
2003.02.14 00:00   8390
2003.02.15 00:00   8340
2003.02.16 00:00   8299
2003.02.17 00:00   8297
2003.02.18 00:00   8187
2003.02.19 00:00   8211
2003.02.20 00:00   8236
2003.02.21 00:00   8238
2003.02.22 00:00   8273
2003.02.23 00:00   8330
2003.02.24 00:00   8354
2003.02.25 00:00   8375
2003.02.26 00:00   8394
2003.02.27 00:00   8433
2003.02.28 00:00   8422
2003.03.01 00:00   8449
2003.03.02 00:00   8436
2003.03.03 00:00   8440
2003.03.04 00:00   8386
2003.03.05 00:00   8372
2003.03.06 00:00   8396
2003.03.07 00:00   8409
2003.03.08 00:00   8425
2003.03.09 00:00   8416
2003.03.10 00:00   8367
2003.03.11 00:00   8387
2003.03.12 00:00   8397
2003.03.13 00:00   8413
2003.03.14 00:00   8371
2003.03.15 00:00   8335
2003.03.16 00:00   8339
2003.03.17 00:00   8369
2003.03.18 00:00   8404
2003.03.19 00:00   8378
2003.03.20 00:00   8251
2003.03.21 00:00   8345
2003.03.22 00:00   8391
2003.03.23 00:00   8412
2003.03.24 00:00   8466
2003.03.25 00:00   8496
2003.03.26 00:00   8471
2003.03.27 00:00   8415
2003.03.28 00:00   8390
2003.03.29 00:00   8362
2003.03.30 00:00   8313
2003.03.31 00:00   8281
2003.04.01 00:00   8186
2003.04.02 00:00   8206
2003.04.03 00:00   8232
2003.04.04 00:00   8258
2003.04.05 00:00   8248
2003.04.06 00:00   8246
2003.04.07 00:00   8271
2003.04.08 00:00   8238
2003.04.09 00:00   8156
2003.04.10 00:00   8066
2003.04.11 00:00   7997
2003.04.12 00:00   8060
2003.04.13 00:00   8095
2003.04.14 00:00   8085
2003.04.15 00:00   8116
2003.04.16 00:00   8174
2003.04.17 00:00   8207
2003.04.18 00:00   8222
2003.04.19 00:00   8235
2003.04.20 00:00   8268
2003.04.21 00:00   8258
2003.04.22 00:00   8221
2003.04.23 00:00   8219
2003.04.24 00:00   8240
2003.04.25 00:00   8216
2003.04.26 00:00   8253
2003.04.27 00:00   8222
2003.04.28 00:00   8253
2003.04.29 00:00   8224
2003.04.30 00:00   8191
2003.05.01 00:00   8213
2003.05.02 00:00   8198
2003.05.03 00:00   8221
2003.05.04 00:00   8288
2003.05.05 00:00   8249
2003.05.06 00:00   8196
2003.05.07 00:00   8189
2003.05.08 00:00   8228
2003.05.09 00:00   8159
2003.05.10 00:00   8223
2003.05.11 00:00   8234
2003.05.12 00:00   8277
2003.05.13 00:00   8293
2003.05.14 00:00   8294
2003.05.15 00:00   8338
2003.05.16 00:00   8364
2003.05.17 00:00   8363
2003.05.18 00:00   8359
2003.05.19 00:00   8356
2003.05.20 00:00   8339
2003.05.21 00:00   8347
2003.05.22 00:00   8316
2003.05.23 00:00   8351
2003.05.24 00:00   8338
2003.05.25 00:00   8303
2003.05.26 00:00   8282
2003.05.27 00:00   8272
2003.05.28 00:00   8186
2003.05.29 00:00   8158
2003.05.30 00:00   7735
2003.05.31 00:00   7704
2003.06.01 00:00   7828
2003.06.02 00:00   8004
2003.06.03 00:00   8128
2003.06.04 00:00   8156
2003.06.05 00:00   8178
2003.06.06 00:00   8161
2003.06.07 00:00   8169
2003.06.08 00:00   8129
2003.06.09 00:00   8121
2003.06.10 00:00   8104
2003.06.11 00:00   8132
2003.06.12 00:00   8146
2003.06.13 00:00   8201
2003.06.14 00:00   8267
2003.06.15 00:00   8248
2003.06.16 00:00   8153
2003.06.17 00:00   8148
2003.06.18 00:00   8136
2003.06.19 00:00   8058
2003.06.20 00:00   7970
2003.06.21 00:00   7954
2003.06.22 00:00   7945
2003.06.23 00:00   7879
2003.06.24 00:00   7877
2003.06.25 00:00   7920
2003.06.26 00:00   8039
2003.06.27 00:00   8036
2003.06.28 00:00   8042
2003.06.29 00:00   8055
2003.06.30 00:00   8087
2003.07.01 00:00   8227
2003.07.02 00:00   8257
2003.07.03 00:00   8174
2003.07.04 00:00   8168
2003.07.05 00:00   8213
2003.07.06 00:00   8234
2003.07.07 00:00   8222
2003.07.08 00:00   8248
2003.07.09 00:00   8270
2003.07.10 00:00   8240
2003.07.11 00:00   8261
2003.07.12 00:00   8220
2003.07.13 00:00   8206
2003.07.14 00:00   8171
2003.07.15 00:00   8144
2003.07.16 00:00   8195
2003.07.17 00:00   8198
2003.07.18 00:00   8242
2003.07.19 00:00   8261
2003.07.20 00:00   8252
2003.07.21 00:00   8262
2003.07.22 00:00   8236
2003.07.23 00:00   8256
2003.07.24 00:00   8263
2003.07.25 00:00   8297
2003.07.26 00:00   8231
2003.07.27 00:00   8162
2003.07.28 00:00   8190
2003.07.29 00:00   8176
2003.07.30 00:00   8172
2003.07.31 00:00   8230
2003.08.01 00:00   8136
2003.08.02 00:00   8161
2003.08.03 00:00   8197
2003.08.04 00:00   8203
2003.08.05 00:00   8186
2003.08.06 00:00   8187
2003.08.07 00:00   8208
2003.08.08 00:00   8204
2003.08.09 00:00   8177
2003.08.10 00:00   8178
2003.08.11 00:00   8177
2003.08.12 00:00   8187
2003.08.13 00:00   8213
2003.08.14 00:00   8229
2003.08.15 00:00   8217
2003.08.16 00:00   8168
2003.08.17 00:00   8128
2003.08.18 00:00   8078
2003.08.19 00:00   8162
2003.08.20 00:00   8173
2003.08.21 00:00   8196
2003.08.22 00:00   8192
2003.08.23 00:00   8202
2003.08.24 00:00   8228
2003.08.25 00:00   8236
2003.08.26 00:00   8206
2003.08.27 00:00   8231
2003.08.28 00:00   8242
2003.08.29 00:00   8188
2003.08.30 00:00   8164
2003.08.31 00:00   8201
2003.09.01 00:00   8336
2003.09.02 00:00   8332
2003.09.03 00:00   8327
2003.09.04 00:00   8310
2003.09.05 00:00   8312
2003.09.06 00:00   8315
2003.09.07 00:00   8353
2003.09.08 00:00   8404
2003.09.09 00:00   8375
2003.09.10 00:00   8324
2003.09.11 00:00   8316
2003.09.12 00:00   8298
2003.09.13 00:00   8307
2003.09.14 00:00   8322
2003.09.15 00:00   8347
2003.09.16 00:00   8350
2003.09.17 00:00   8355
2003.09.18 00:00   8347
2003.09.19 00:00   8365
2003.09.20 00:00   8380
2003.09.21 00:00   8388
2003.09.22 00:00   8435
2003.09.23 00:00   8496
2003.09.24 00:00   8515
2003.09.25 00:00   8486
2003.09.26 00:00   8537
2003.09.27 00:00   8554
2003.09.28 00:00   8581
2003.09.29 00:00   8557
2003.09.30 00:00   8502
2003.10.01 00:00   8537
2003.10.02 00:00   8591
2003.10.03 00:00   8582
2003.10.04 00:00   8598
2003.10.05 00:00   8574
2003.10.06 00:00   8501
2003.10.07 00:00   8488
2003.10.08 00:00   8454
2003.10.09 00:00   8404
2003.10.10 00:00   8413
2003.10.11 00:00   8425
2003.10.12 00:00   8461
2003.10.13 00:00   8500
2003.10.14 00:00   8451
2003.10.15 00:00   8438
2003.10.16 00:00   8438
2003.10.17 00:00   8467
2003.10.18 00:00   8508
2003.10.19 00:00   8542
2003.10.20 00:00   8581
2003.10.21 00:00   8537
2003.10.22 00:00   8221
2003.10.23 00:00   8210
2003.10.24 00:00   8250
2003.10.25 00:00   8069
2003.10.26 00:00   8098
2003.10.27 00:00   8155
2003.10.28 00:00   8117
2003.10.29 00:00   7367
2003.10.30 00:00   6768
2003.10.31 00:00   6714
2003.11.01 00:00   6973
2003.11.02 00:00   7315
2003.11.03 00:00   7516
2003.11.04 00:00   7585
2003.11.05 00:00   7733
2003.11.06 00:00   7722
2003.11.07 00:00   7623
2003.11.08 00:00   7718
2003.11.09 00:00   7949
2003.11.10 00:00   8049
2003.11.11 00:00   8040
2003.11.12 00:00   8030
2003.11.13 00:00   8016
2003.11.14 00:00   8015
2003.11.15 00:00   7973
2003.11.16 00:00   7821
2003.11.17 00:00   7768
2003.11.18 00:00   7795
2003.11.19 00:00   7901
2003.11.20 00:00   7898
2003.11.21 00:00   7804
2003.11.22 00:00   7774
2003.11.23 00:00   7710
2003.11.24 00:00   7646
2003.11.25 00:00   7731
2003.11.26 00:00   7793
2003.11.27 00:00   7865
2003.11.28 00:00   7941
2003.11.29 00:00   8022
2003.11.30 00:00   8038
2003.12.01 00:00   7950
2003.12.02 00:00   7995
2003.12.03 00:00   8008
2003.12.04 00:00   8029
2003.12.05 00:00   8041
2003.12.06 00:00   8132
2003.12.07 00:00   8133
2003.12.08 00:00   8101
2003.12.09 00:00   8100
2003.12.10 00:00   8027
2003.12.11 00:00   8043
2003.12.12 00:00   8091
2003.12.13 00:00   8129
2003.12.14 00:00   8174
2003.12.15 00:00   8233
2003.12.16 00:00   8284
2003.12.17 00:00   8306
2003.12.18 00:00   8331
2003.12.19 00:00   8327
2003.12.20 00:00   8314
2003.12.21 00:00   8323
2003.12.22 00:00   8285
2003.12.23 00:00   8248
2003.12.24 00:00   8283
2003.12.25 00:00   8290
2003.12.26 00:00   8371
2003.12.27 00:00   8374
2003.12.28 00:00   8327
2003.12.29 00:00   8332
2003.12.30 00:00   8345
2003.12.31 00:00   8401
 
