# Supplementary material for: Forbush decreases: Algorithm generated dataset
Source: Data Brief. 2020 Oct 28;33:106463. doi: 10.1016/j.dib.2020.106463 (PMC7653082; doi:10.1016/j.dib.2020.106463)
Supplement: Supplementary Data S1 — Supplementary Raw Research Data. This is open data under the CC BY license http://creativecommons.org/licenses/by/4.0/ [file mmc1.zip › OULU]

2003.01.01 00:00   5795
2003.01.02 00:00   5789
2003.01.03 00:00   5771
2003.01.04 00:00   5762
2003.01.05 00:00   5768
2003.01.06 00:00   5773
2003.01.07 00:00   5778
2003.01.08 00:00   5790
2003.01.09 00:00   5825
2003.01.10 00:00   5770
2003.01.11 00:00   5749
2003.01.12 00:00   5776
2003.01.13 00:00   5825
2003.01.14 00:00   5769
2003.01.15 00:00   5779
2003.01.16 00:00   5781
2003.01.17 00:00   5811
2003.01.18 00:00   5824
2003.01.19 00:00   5823
2003.01.20 00:00   5818
2003.01.21 00:00   5768
2003.01.22 00:00   5762
2003.01.23 00:00   5734
2003.01.24 00:00   5668
2003.01.25 00:00   5677
2003.01.26 00:00   5682
2003.01.27 00:00   5608
2003.01.28 00:00   5662
2003.01.29 00:00   5694
2003.01.30 00:00   5722
2003.01.31 00:00   5757
2003.02.01 00:00   5756
2003.02.02 00:00   5610
2003.02.03 00:00   5622
2003.02.04 00:00   5776
2003.02.05 00:00   5810
2003.02.06 00:00   5812
2003.02.07 00:00   5807
2003.02.08 00:00   5818
2003.02.09 00:00   5822
2003.02.10 00:00   5834
2003.02.11 00:00   5793
2003.02.12 00:00   5761
2003.02.13 00:00   5744
2003.02.14 00:00   5788
2003.02.15 00:00   5747
2003.02.16 00:00   5727
2003.02.17 00:00   5725
2003.02.18 00:00   5631
2003.02.19 00:00   5647
2003.02.20 00:00   5669
2003.02.21 00:00   5690
2003.02.22 00:00   5744
2003.02.23 00:00   5759
2003.02.24 00:00   5784
2003.02.25 00:00   5804
2003.02.26 00:00   5816
2003.02.27 00:00   5827
2003.02.28 00:00   5832
2003.03.01 00:00   5857
2003.03.02 00:00   5849
2003.03.03 00:00   5848
2003.03.04 00:00   5808
2003.03.05 00:00   5796
2003.03.06 00:00   5782
2003.03.07 00:00   5778
2003.03.08 00:00   5806
2003.03.09 00:00   5815
2003.03.10 00:00   5755
2003.03.11 00:00   5778
2003.03.12 00:00   5802
2003.03.13 00:00   5797
2003.03.14 00:00   5786
2003.03.15 00:00   5777
2003.03.16 00:00   5763
2003.03.17 00:00   5761
2003.03.18 00:00   5776
2003.03.19 00:00   5789
2003.03.20 00:00   5724
2003.03.21 00:00   5769
2003.03.22 00:00   5780
2003.03.23 00:00   5810
2003.03.24 00:00   5844
2003.03.25 00:00   5858
2003.03.26 00:00   5848
2003.03.27 00:00   5810
2003.03.28 00:00   5803
2003.03.29 00:00   5761
2003.03.30 00:00   5726
2003.03.31 00:00   5712
2003.04.01 00:00   5732
2003.04.02 00:00   5758
2003.04.03 00:00   5792
2003.04.04 00:00   5805
2003.04.05 00:00   5794
2003.04.06 00:00   5801
2003.04.07 00:00   5832
2003.04.08 00:00   5810
2003.04.09 00:00   5746
2003.04.10 00:00   5682
2003.04.11 00:00   5653
2003.04.12 00:00   5685
2003.04.13 00:00   5702
2003.04.14 00:00   5709
2003.04.15 00:00   5726
2003.04.16 00:00   5754
2003.04.17 00:00   5794
2003.04.18 00:00   5791
2003.04.19 00:00   5793
2003.04.20 00:00   5806
2003.04.21 00:00   5793
2003.04.22 00:00   5782
2003.04.23 00:00   5800
2003.04.24 00:00   5822
2003.04.25 00:00   5790
2003.04.26 00:00   5818
2003.04.27 00:00   5790
2003.04.28 00:00   5777
2003.04.29 00:00   5773
2003.04.30 00:00   5763
2003.05.01 00:00   5710
2003.05.02 00:00   5692
2003.05.03 00:00   5709
2003.05.04 00:00   5763
2003.05.05 00:00   5738
2003.05.06 00:00   5686
2003.05.07 00:00   5695
2003.05.08 00:00   5712
2003.05.09 00:00   5677
2003.05.10 00:00   5707
2003.05.11 00:00   5739
2003.05.12 00:00   5774
2003.05.13 00:00   5773
2003.05.14 00:00   5746
2003.05.15 00:00   5782
2003.05.16 00:00   5785
2003.05.17 00:00   5798
2003.05.18 00:00   5814
2003.05.19 00:00   5802
2003.05.20 00:00   5792
2003.05.21 00:00   5795
2003.05.22 00:00   5766
2003.05.23 00:00   5794
2003.05.24 00:00   5800
2003.05.25 00:00   5771
2003.05.26 00:00   5735
2003.05.27 00:00   5756
2003.05.28 00:00   5693
2003.05.29 00:00   5646
2003.05.30 00:00   5344
2003.05.31 00:00   5346
2003.06.01 00:00   5431
2003.06.02 00:00   5577
2003.06.03 00:00   5635
2003.06.04 00:00   5655
2003.06.05 00:00   5686
2003.06.06 00:00   5666
2003.06.07 00:00   5676
2003.06.08 00:00   5654
2003.06.09 00:00   5649
2003.06.10 00:00   5644
2003.06.11 00:00   5657
2003.06.12 00:00   5670
2003.06.13 00:00   5713
2003.06.14 00:00   5757
2003.06.15 00:00   5732
2003.06.16 00:00   5663
2003.06.17 00:00   5671
2003.06.18 00:00   5632
2003.06.19 00:00   5576
2003.06.20 00:00   5518
2003.06.21 00:00   5498
2003.06.22 00:00   5498
2003.06.23 00:00   5461
2003.06.24 00:00   5474
2003.06.25 00:00   5496
2003.06.26 00:00   5582
2003.06.27 00:00   5575
2003.06.28 00:00   5586
2003.06.29 00:00   5614
2003.06.30 00:00   5622
2003.07.01 00:00   5635
2003.07.02 00:00   5639
2003.07.03 00:00   5630
2003.07.04 00:00   5648
2003.07.05 00:00   5683
2003.07.06 00:00   5715
2003.07.07 00:00   5703
2003.07.08 00:00   5729
2003.07.09 00:00   5728
2003.07.10 00:00   5703
2003.07.11 00:00   5711
2003.07.12 00:00   5677
2003.07.13 00:00   5672
2003.07.14 00:00   5667
2003.07.15 00:00   5662
2003.07.16 00:00   5704
2003.07.17 00:00   5691
2003.07.18 00:00   5724
2003.07.19 00:00   5746
2003.07.20 00:00   5740
2003.07.21 00:00   5745
2003.07.22 00:00   5735
2003.07.23 00:00   5741
2003.07.24 00:00   5748
2003.07.25 00:00   5766
2003.07.26 00:00   5728
2003.07.27 00:00   5699
2003.07.28 00:00   5723
2003.07.29 00:00   5711
2003.07.30 00:00   5697
2003.07.31 00:00   5722
2003.08.01 00:00   5725
2003.08.02 00:00   5701
2003.08.03 00:00   5727
2003.08.04 00:00   5712
2003.08.05 00:00   5721
2003.08.06 00:00   5745
2003.08.07 00:00   5738
2003.08.08 00:00   5723
2003.08.09 00:00   5714
2003.08.10 00:00   5737
2003.08.11 00:00   5717
2003.08.12 00:00   5740
2003.08.13 00:00   0
2003.08.14 00:00   0
2003.08.15 00:00   0
2003.08.16 00:00   0
2003.08.17 00:00   0
2003.08.18 00:00   0
2003.08.19 00:00   0
2003.08.20 00:00   0
2003.08.21 00:00   0
2003.08.22 00:00   0
2003.08.23 00:00   0
2003.08.24 00:00   0
2003.08.25 00:00   0
2003.08.26 00:00   0
2003.08.27 00:00   0
2003.08.28 00:00   0
2003.08.29 00:00   0
2003.08.30 00:00   0
2003.08.31 00:00   0
2003.09.01 00:00   5787
2003.09.02 00:00   5785
2003.09.03 00:00   5763
2003.09.04 00:00   5748
2003.09.05 00:00   5744
2003.09.06 00:00   5752
2003.09.07 00:00   5768
2003.09.08 00:00   5793
2003.09.09 00:00   5777
2003.09.10 00:00   5754
2003.09.11 00:00   5763
2003.09.12 00:00   5754
2003.09.13 00:00   5764
2003.09.14 00:00   5756
2003.09.15 00:00   5785
2003.09.16 00:00   5770
2003.09.17 00:00   5747
2003.09.18 00:00   5744
2003.09.19 00:00   5785
2003.09.20 00:00   5787
2003.09.21 00:00   5797
2003.09.22 00:00   5806
2003.09.23 00:00   5856
2003.09.24 00:00   5889
2003.09.25 00:00   5885
2003.09.26 00:00   5902
2003.09.27 00:00   5903
2003.09.28 00:00   5923
2003.09.29 00:00   5900
2003.09.30 00:00   5887
2003.10.01 00:00   5901
2003.10.02 00:00   5940
2003.10.03 00:00   5912
2003.10.04 00:00   5908
2003.10.05 00:00   5889
2003.10.06 00:00   5839
2003.10.07 00:00   5798
2003.10.08 00:00   5806
2003.10.09 00:00   5806
2003.10.10 00:00   5803
2003.10.11 00:00   5843
2003.10.12 00:00   5874
2003.10.13 00:00   5904
2003.10.14 00:00   5880
2003.10.15 00:00   5851
2003.10.16 00:00   5852
2003.10.17 00:00   5872
2003.10.18 00:00   5908
2003.10.19 00:00   5934
2003.10.20 00:00   5960
2003.10.21 00:00   5936
2003.10.22 00:00   5697
2003.10.23 00:00   5698
2003.10.24 00:00   5689
2003.10.25 00:00   5529
2003.10.26 00:00   5550
2003.10.27 00:00   5573
2003.10.28 00:00   5657
2003.10.29 00:00   5109
2003.10.30 00:00   4659
2003.10.31 00:00   4609
2003.11.01 00:00   4800
2003.11.02 00:00   5057
2003.11.03 00:00   5207
2003.11.04 00:00   5235
2003.11.05 00:00   5349
2003.11.06 00:00   5392
2003.11.07 00:00   5305
2003.11.08 00:00   5359
2003.11.09 00:00   5507
2003.11.10 00:00   5581
2003.11.11 00:00   5557
2003.11.12 00:00   5539
2003.11.13 00:00   5560
2003.11.14 00:00   5550
2003.11.15 00:00   5504
2003.11.16 00:00   5388
2003.11.17 00:00   5338
2003.11.18 00:00   5376
2003.11.19 00:00   5463
2003.11.20 00:00   5428
2003.11.21 00:00   5393
2003.11.22 00:00   5403
2003.11.23 00:00   5365
2003.11.24 00:00   5315
2003.11.25 00:00   5341
2003.11.26 00:00   5405
2003.11.27 00:00   5431
2003.11.28 00:00   5480
2003.11.29 00:00   5554
2003.11.30 00:00   5558
2003.12.01 00:00   5580
2003.12.02 00:00   5616
2003.12.03 00:00   5632
2003.12.04 00:00   5625
2003.12.05 00:00   5653
2003.12.06 00:00   5720
2003.12.07 00:00   5680
2003.12.08 00:00   5672
2003.12.09 00:00   5697
2003.12.10 00:00   5642
2003.12.11 00:00   5669
2003.12.12 00:00   5699
2003.12.13 00:00   5730
2003.12.14 00:00   5738
2003.12.15 00:00   5749
2003.12.16 00:00   5786
2003.12.17 00:00   5824
2003.12.18 00:00   5827
2003.12.19 00:00   5839
2003.12.20 00:00   5860
2003.12.21 00:00   5858
2003.12.22 00:00   5828
2003.12.23 00:00   5802
2003.12.24 00:00   5792
2003.12.25 00:00   5801
2003.12.26 00:00   5849
2003.12.27 00:00   5855
2003.12.28 00:00   5825
2003.12.29 00:00   5850
2003.12.30 00:00   5864
2003.12.31 00:00   5889
 
