# Supplementary material for: Forbush decreases: Algorithm generated dataset
Source: Data Brief. 2020 Oct 28;33:106463. doi: 10.1016/j.dib.2020.106463 (PMC7653082; doi:10.1016/j.dib.2020.106463)
Supplement: Supplementary Data S1 — Supplementary Raw Research Data. This is open data under the CC BY license http://creativecommons.org/licenses/by/4.0/ [file mmc1.zip › PTFM]

2003.01.01 00:00   1952
2003.01.02 00:00   1961
2003.01.03 00:00   1954
2003.01.04 00:00   1948
2003.01.05 00:00   1948
2003.01.06 00:00   1946
2003.01.07 00:00   1948
2003.01.08 00:00   1949
2003.01.09 00:00   1942
2003.01.10 00:00   1931
2003.01.11 00:00   1941
2003.01.12 00:00   1947
2003.01.13 00:00   1953
2003.01.14 00:00   1946
2003.01.15 00:00   1947
2003.01.16 00:00   1952
2003.01.17 00:00   1953
2003.01.18 00:00   1956
2003.01.19 00:00   1956
2003.01.20 00:00   1952
2003.01.21 00:00   1946
2003.01.22 00:00   1950
2003.01.23 00:00   1941
2003.01.24 00:00   1918
2003.01.25 00:00   1927
2003.01.26 00:00   1934
2003.01.27 00:00   1908
2003.01.28 00:00   1920
2003.01.29 00:00   1928
2003.01.30 00:00   1932
2003.01.31 00:00   1933
2003.02.01 00:00   1930
2003.02.02 00:00   1906
2003.02.03 00:00   1908
2003.02.04 00:00   1943
2003.02.05 00:00   1954
2003.02.06 00:00   1954
2003.02.07 00:00   1960
2003.02.08 00:00   1970
2003.02.09 00:00   1975
2003.02.10 00:00   1967
2003.02.11 00:00   1962
2003.02.12 00:00   1954
2003.02.13 00:00   1945
2003.02.14 00:00   1947
2003.02.15 00:00   1944
2003.02.16 00:00   1948
2003.02.17 00:00   1940
2003.02.18 00:00   1913
2003.02.19 00:00   1916
2003.02.20 00:00   1920
2003.02.21 00:00   1933
2003.02.22 00:00   1946
2003.02.23 00:00   1957
2003.02.24 00:00   1959
2003.02.25 00:00   1963
2003.02.26 00:00   1966
2003.02.27 00:00   1980
2003.02.28 00:00   1976
2003.03.01 00:00   1980
2003.03.02 00:00   1972
2003.03.03 00:00   1980
2003.03.04 00:00   1971
2003.03.05 00:00   1966
2003.03.06 00:00   1974
2003.03.07 00:00   1974
2003.03.08 00:00   1983
2003.03.09 00:00   1974
2003.03.10 00:00   1970
2003.03.11 00:00   1971
2003.03.12 00:00   1969
2003.03.13 00:00   1969
2003.03.14 00:00   1968
2003.03.15 00:00   1962
2003.03.16 00:00   1961
2003.03.17 00:00   1968
2003.03.18 00:00   1966
2003.03.19 00:00   1959
2003.03.20 00:00   1939
2003.03.21 00:00   1957
2003.03.22 00:00   1964
2003.03.23 00:00   1971
2003.03.24 00:00   1976
2003.03.25 00:00   1981
2003.03.26 00:00   1983
2003.03.27 00:00   1978
2003.03.28 00:00   1971
2003.03.29 00:00   1967
2003.03.30 00:00   1954
2003.03.31 00:00   1948
2003.04.01 00:00   1953
2003.04.02 00:00   1963
2003.04.03 00:00   1969
2003.04.04 00:00   1973
2003.04.05 00:00   1968
2003.04.06 00:00   1969
2003.04.07 00:00   1966
2003.04.08 00:00   1970
2003.04.09 00:00   1957
2003.04.10 00:00   1937
2003.04.11 00:00   1925
2003.04.12 00:00   1935
2003.04.13 00:00   1939
2003.04.14 00:00   1941
2003.04.15 00:00   1947
2003.04.16 00:00   1961
2003.04.17 00:00   1970
2003.04.18 00:00   1964
2003.04.19 00:00   1967
2003.04.20 00:00   1973
2003.04.21 00:00   1973
2003.04.22 00:00   1963
2003.04.23 00:00   1962
2003.04.24 00:00   1967
2003.04.25 00:00   1963
2003.04.26 00:00   1970
2003.04.27 00:00   1967
2003.04.28 00:00   1968
2003.04.29 00:00   1966
2003.04.30 00:00   1968
2003.05.01 00:00   1958
2003.05.02 00:00   1953
2003.05.03 00:00   1956
2003.05.04 00:00   1963
2003.05.05 00:00   1958
2003.05.06 00:00   1954
2003.05.07 00:00   1957
2003.05.08 00:00   1960
2003.05.09 00:00   1944
2003.05.10 00:00   1957
2003.05.11 00:00   1957
2003.05.12 00:00   1969
2003.05.13 00:00   1971
2003.05.14 00:00   1974
2003.05.15 00:00   1980
2003.05.16 00:00   1977
2003.05.17 00:00   1978
2003.05.18 00:00   1975
2003.05.19 00:00   1976
2003.05.20 00:00   1973
2003.05.21 00:00   1974
2003.05.22 00:00   1974
2003.05.23 00:00   1980
2003.05.24 00:00   1980
2003.05.25 00:00   1973
2003.05.26 00:00   1966
2003.05.27 00:00   1958
2003.05.28 00:00   1959
2003.05.29 00:00   1959
2003.05.30 00:00   1879
2003.05.31 00:00   1866
2003.06.01 00:00   1878
2003.06.02 00:00   1911
2003.06.03 00:00   1934
2003.06.04 00:00   1941
2003.06.05 00:00   1948
2003.06.06 00:00   1944
2003.06.07 00:00   1946
2003.06.08 00:00   1936
2003.06.09 00:00   1937
2003.06.10 00:00   1941
2003.06.11 00:00   1940
2003.06.12 00:00   1938
2003.06.13 00:00   1950
2003.06.14 00:00   1964
2003.06.15 00:00   1955
2003.06.16 00:00   1939
2003.06.17 00:00   1940
2003.06.18 00:00   1946
2003.06.19 00:00   1918
2003.06.20 00:00   1908
2003.06.21 00:00   1903
2003.06.22 00:00   1904
2003.06.23 00:00   1891
2003.06.24 00:00   1902
2003.06.25 00:00   1908
2003.06.26 00:00   1929
2003.06.27 00:00   1928
2003.06.28 00:00   1932
2003.06.29 00:00   1920
2003.06.30 00:00   1942
2003.07.01 00:00   1943
2003.07.02 00:00   1912
2003.07.03 00:00   1911
2003.07.04 00:00   1913
2003.07.05 00:00   1920
2003.07.06 00:00   1927
2003.07.07 00:00   1924
2003.07.08 00:00   1928
2003.07.09 00:00   1932
2003.07.10 00:00   1924
2003.07.11 00:00   1940
2003.07.12 00:00   1933
2003.07.13 00:00   1930
2003.07.14 00:00   1920
2003.07.15 00:00   1923
2003.07.16 00:00   1935
2003.07.17 00:00   1924
2003.07.18 00:00   1937
2003.07.19 00:00   1936
2003.07.20 00:00   1934
2003.07.21 00:00   1931
2003.07.22 00:00   1932
2003.07.23 00:00   1935
2003.07.24 00:00   1937
2003.07.25 00:00   1945
2003.07.26 00:00   1940
2003.07.27 00:00   1927
2003.07.28 00:00   1932
2003.07.29 00:00   1930
2003.07.30 00:00   1929
2003.07.31 00:00   1939
2003.08.01 00:00   1936
2003.08.02 00:00   1939
2003.08.03 00:00   1942
2003.08.04 00:00   1944
2003.08.05 00:00   1932
2003.08.06 00:00   1949
2003.08.07 00:00   1945
2003.08.08 00:00   1948
2003.08.09 00:00   1939
2003.08.10 00:00   1935
2003.08.11 00:00   1931
2003.08.12 00:00   1930
2003.08.13 00:00   1934
2003.08.14 00:00   1941
2003.08.15 00:00   1940
2003.08.16 00:00   1930
2003.08.17 00:00   1922
2003.08.18 00:00   1938
2003.08.19 00:00   1936
2003.08.20 00:00   1949
2003.08.21 00:00   1952
2003.08.22 00:00   1948
2003.08.23 00:00   1944
2003.08.24 00:00   1946
2003.08.25 00:00   1943
2003.08.26 00:00   1934
2003.08.27 00:00   1943
2003.08.28 00:00   1944
2003.08.29 00:00   1941
2003.08.30 00:00   1935
2003.08.31 00:00   1939
2003.09.01 00:00   1938
2003.09.02 00:00   1934
2003.09.03 00:00   1933
2003.09.04 00:00   1932
2003.09.05 00:00   1937
2003.09.06 00:00   1937
2003.09.07 00:00   1941
2003.09.08 00:00   1940
2003.09.09 00:00   1934
2003.09.10 00:00   1936
2003.09.11 00:00   1937
2003.09.12 00:00   1930
2003.09.13 00:00   1939
2003.09.14 00:00   1945
2003.09.15 00:00   1941
2003.09.16 00:00   1955
2003.09.17 00:00   1938
2003.09.18 00:00   1940
2003.09.19 00:00   1947
2003.09.20 00:00   1947
2003.09.21 00:00   1950
2003.09.22 00:00   1958
2003.09.23 00:00   1964
2003.09.24 00:00   1977
2003.09.25 00:00   1976
2003.09.26 00:00   1976
2003.09.27 00:00   1976
2003.09.28 00:00   1980
2003.09.29 00:00   1981
2003.09.30 00:00   1972
2003.10.01 00:00   1972
2003.10.02 00:00   1983
2003.10.03 00:00   1979
2003.10.04 00:00   1977
2003.10.05 00:00   1973
2003.10.06 00:00   1960
2003.10.07 00:00   1959
2003.10.08 00:00   1954
2003.10.09 00:00   1949
2003.10.10 00:00   1950
2003.10.11 00:00   1956
2003.10.12 00:00   1969
2003.10.13 00:00   1972
2003.10.14 00:00   1974
2003.10.15 00:00   1971
2003.10.16 00:00   1968
2003.10.17 00:00   1973
2003.10.18 00:00   1978
2003.10.19 00:00   1986
2003.10.20 00:00   1992
2003.10.21 00:00   1992
2003.10.22 00:00   1921
2003.10.23 00:00   1913
2003.10.24 00:00   1917
2003.10.25 00:00   1865
2003.10.26 00:00   1877
2003.10.27 00:00   1897
2003.10.28 00:00   1862
2003.10.29 00:00   1741
2003.10.30 00:00   1643
2003.10.31 00:00   1625
2003.11.01 00:00   1676
2003.11.02 00:00   1753
2003.11.03 00:00   1791
2003.11.04 00:00   1809
2003.11.05 00:00   1833
2003.11.06 00:00   1838
2003.11.07 00:00   1816
2003.11.08 00:00   1837
2003.11.09 00:00   1869
2003.11.10 00:00   1892
2003.11.11 00:00   1892
2003.11.12 00:00   1890
2003.11.13 00:00   1894
2003.11.14 00:00   1893
2003.11.15 00:00   1888
2003.11.16 00:00   1853
2003.11.17 00:00   1837
2003.11.18 00:00   1838
2003.11.19 00:00   1863
2003.11.20 00:00   1915
2003.11.21 00:00   1869
2003.11.22 00:00   1851
2003.11.23 00:00   1838
2003.11.24 00:00   1832
2003.11.25 00:00   1847
2003.11.26 00:00   1861
2003.11.27 00:00   1879
2003.11.28 00:00   1895
2003.11.29 00:00   1904
2003.11.30 00:00   1908
2003.12.01 00:00   1913
2003.12.02 00:00   1917
2003.12.03 00:00   1919
2003.12.04 00:00   1913
2003.12.05 00:00   1931
2003.12.06 00:00   1944
2003.12.07 00:00   1941
2003.12.08 00:00   1926
2003.12.09 00:00   1924
2003.12.10 00:00   1925
2003.12.11 00:00   1926
2003.12.12 00:00   1928
2003.12.13 00:00   1936
2003.12.14 00:00   1943
2003.12.15 00:00   1941
2003.12.16 00:00   1941
2003.12.17 00:00   1955
2003.12.18 00:00   1958
2003.12.19 00:00   1962
2003.12.20 00:00   1959
2003.12.21 00:00   1955
2003.12.22 00:00   1947
2003.12.23 00:00   1944
2003.12.24 00:00   1948
2003.12.25 00:00   1954
2003.12.26 00:00   1965
2003.12.27 00:00   1964
2003.12.28 00:00   1961
2003.12.29 00:00   1956
2003.12.30 00:00   1964
2003.12.31 00:00   1970
 
