# Supplementary material for: Forbush decreases: Algorithm generated dataset
Source: Data Brief. 2020 Oct 28;33:106463. doi: 10.1016/j.dib.2020.106463 (PMC7653082; doi:10.1016/j.dib.2020.106463)
Supplement: Supplementary Data S1 — Supplementary Raw Research Data. This is open data under the CC BY license http://creativecommons.org/licenses/by/4.0/ [file mmc1.zip › SNAE]

2003.01.01 00:00   5374
2003.01.02 00:00   5368
2003.01.03 00:00   5358
2003.01.04 00:00   5325
2003.01.05 00:00   5340
2003.01.06 00:00   5349
2003.01.07 00:00   5355
2003.01.08 00:00   5391
2003.01.09 00:00   5372
2003.01.10 00:00   5305
2003.01.11 00:00   5339
2003.01.12 00:00   5370
2003.01.13 00:00   5406
2003.01.14 00:00   5373
2003.01.15 00:00   5376
2003.01.16 00:00   5384
2003.01.17 00:00   5434
2003.01.18 00:00   5409
2003.01.19 00:00   5386
2003.01.20 00:00   5380
2003.01.21 00:00   5375
2003.01.22 00:00   5357
2003.01.23 00:00   5325
2003.01.24 00:00   5273
2003.01.25 00:00   5286
2003.01.26 00:00   5322
2003.01.27 00:00   5214
2003.01.28 00:00   5266
2003.01.29 00:00   5288
2003.01.30 00:00   5305
2003.01.31 00:00   5332
2003.02.01 00:00   5338
2003.02.02 00:00   5213
2003.02.03 00:00   5261
2003.02.04 00:00   5368
2003.02.05 00:00   5380
2003.02.06 00:00   5371
2003.02.07 00:00   5387
2003.02.08 00:00   5423
2003.02.09 00:00   5431
2003.02.10 00:00   5403
2003.02.11 00:00   5384
2003.02.12 00:00   5373
2003.02.13 00:00   5349
2003.02.14 00:00   5335
2003.02.15 00:00   5292
2003.02.16 00:00   5303
2003.02.17 00:00   5299
2003.02.18 00:00   5210
2003.02.19 00:00   5208
2003.02.20 00:00   5225
2003.02.21 00:00   5243
2003.02.22 00:00   5261
2003.02.23 00:00   5289
2003.02.24 00:00   5308
2003.02.25 00:00   5329
2003.02.26 00:00   5340
2003.02.27 00:00   5339
2003.02.28 00:00   5360
2003.03.01 00:00   5375
2003.03.02 00:00   5383
2003.03.03 00:00   5378
2003.03.04 00:00   5345
2003.03.05 00:00   5361
2003.03.06 00:00   5369
2003.03.07 00:00   5382
2003.03.08 00:00   5398
2003.03.09 00:00   5370
2003.03.10 00:00   5340
2003.03.11 00:00   5369
2003.03.12 00:00   5367
2003.03.13 00:00   5374
2003.03.14 00:00   5348
2003.03.15 00:00   5331
2003.03.16 00:00   5318
2003.03.17 00:00   5335
2003.03.18 00:00   5362
2003.03.19 00:00   5327
2003.03.20 00:00   5271
2003.03.21 00:00   5308
2003.03.22 00:00   5323
2003.03.23 00:00   0
2003.03.24 00:00   5398
2003.03.25 00:00   5420
2003.03.26 00:00   5423
2003.03.27 00:00   5368
2003.03.28 00:00   5339
2003.03.29 00:00   5331
2003.03.30 00:00   5273
2003.03.31 00:00   5230
2003.04.01 00:00   5287
2003.04.02 00:00   5345
2003.04.03 00:00   5365
2003.04.04 00:00   5342
2003.04.05 00:00   5334
2003.04.06 00:00   5356
2003.04.07 00:00   5399
2003.04.08 00:00   5362
2003.04.09 00:00   5279
2003.04.10 00:00   5244
2003.04.11 00:00   5200
2003.04.12 00:00   5246
2003.04.13 00:00   5262
2003.04.14 00:00   5263
2003.04.15 00:00   5268
2003.04.16 00:00   5323
2003.04.17 00:00   5369
2003.04.18 00:00   5361
2003.04.19 00:00   5337
2003.04.20 00:00   5358
2003.04.21 00:00   5334
2003.04.22 00:00   5326
2003.04.23 00:00   5326
2003.04.24 00:00   5333
2003.04.25 00:00   5332
2003.04.26 00:00   5323
2003.04.27 00:00   5273
2003.04.28 00:00   5300
2003.04.29 00:00   5297
2003.04.30 00:00   5250
2003.05.01 00:00   5234
2003.05.02 00:00   5233
2003.05.03 00:00   5232
2003.05.04 00:00   5274
2003.05.05 00:00   5284
2003.05.06 00:00   5269
2003.05.07 00:00   5284
2003.05.08 00:00   5279
2003.05.09 00:00   5224
2003.05.10 00:00   5265
2003.05.11 00:00   5299
2003.05.12 00:00   5348
2003.05.13 00:00   5379
2003.05.14 00:00   5329
2003.05.15 00:00   5389
2003.05.16 00:00   5339
2003.05.17 00:00   5348
2003.05.18 00:00   5363
2003.05.19 00:00   5283
2003.05.20 00:00   5316
2003.05.21 00:00   5358
2003.05.22 00:00   5337
2003.05.23 00:00   5333
2003.05.24 00:00   0
2003.05.25 00:00   0
2003.05.26 00:00   0
2003.05.27 00:00   5254
2003.05.28 00:00   5240
2003.05.29 00:00   5169
2003.05.30 00:00   4949
2003.05.31 00:00   4896
2003.06.01 00:00   5008
2003.06.02 00:00   5101
2003.06.03 00:00   5181
2003.06.04 00:00   5214
2003.06.05 00:00   5256
2003.06.06 00:00   5263
2003.06.07 00:00   5276
2003.06.08 00:00   5261
2003.06.09 00:00   5248
2003.06.10 00:00   5200
2003.06.11 00:00   5189
2003.06.12 00:00   5206
2003.06.13 00:00   5226
2003.06.14 00:00   5259
2003.06.15 00:00   5261
2003.06.16 00:00   5157
2003.06.17 00:00   5182
2003.06.18 00:00   5185
2003.06.19 00:00   5134
2003.06.20 00:00   5099
2003.06.21 00:00   5075
2003.06.22 00:00   5048
2003.06.23 00:00   5029
2003.06.24 00:00   5045
2003.06.25 00:00   5073
2003.06.26 00:00   5147
2003.06.27 00:00   5151
2003.06.28 00:00   5136
2003.06.29 00:00   5145
2003.06.30 00:00   5156
2003.07.01 00:00   5193
2003.07.02 00:00   5226
2003.07.03 00:00   5188
2003.07.04 00:00   5179
2003.07.05 00:00   5210
2003.07.06 00:00   5273
2003.07.07 00:00   5218
2003.07.08 00:00   5217
2003.07.09 00:00   5280
2003.07.10 00:00   5255
2003.07.11 00:00   5287
2003.07.12 00:00   5310
2003.07.13 00:00   5294
2003.07.14 00:00   5255
2003.07.15 00:00   5263
2003.07.16 00:00   5296
2003.07.17 00:00   5338
2003.07.18 00:00   5369
2003.07.19 00:00   5355
2003.07.20 00:00   5323
2003.07.21 00:00   5321
2003.07.22 00:00   5330
2003.07.23 00:00   5357
2003.07.24 00:00   5385
2003.07.25 00:00   5353
2003.07.26 00:00   5281
2003.07.27 00:00   5206
2003.07.28 00:00   5268
2003.07.29 00:00   5298
2003.07.30 00:00   5301
2003.07.31 00:00   5326
2003.08.01 00:00   5337
2003.08.02 00:00   5325
2003.08.03 00:00   5356
2003.08.04 00:00   5371
2003.08.05 00:00   5332
2003.08.06 00:00   5357
2003.08.07 00:00   5398
2003.08.08 00:00   5407
2003.08.09 00:00   5377
2003.08.10 00:00   5357
2003.08.11 00:00   5340
2003.08.12 00:00   5359
2003.08.13 00:00   5373
2003.08.14 00:00   5363
2003.08.15 00:00   5343
2003.08.16 00:00   5330
2003.08.17 00:00   5362
2003.08.18 00:00   5257
2003.08.19 00:00   5223
2003.08.20 00:00   5326
2003.08.21 00:00   5348
2003.08.22 00:00   5358
2003.08.23 00:00   5341
2003.08.24 00:00   5343
2003.08.25 00:00   5348
2003.08.26 00:00   5316
2003.08.27 00:00   5351
2003.08.28 00:00   5369
2003.08.29 00:00   5344
2003.08.30 00:00   5317
2003.08.31 00:00   5339
2003.09.01 00:00   5366
2003.09.02 00:00   5364
2003.09.03 00:00   5364
2003.09.04 00:00   5361
2003.09.05 00:00   5341
2003.09.06 00:00   5346
2003.09.07 00:00   5345
2003.09.08 00:00   5370
2003.09.09 00:00   5307
2003.09.10 00:00   5325
2003.09.11 00:00   5360
2003.09.12 00:00   5357
2003.09.13 00:00   5393
2003.09.14 00:00   5434
2003.09.15 00:00   5465
2003.09.16 00:00   5444
2003.09.17 00:00   5367
2003.09.18 00:00   5384
2003.09.19 00:00   5402
2003.09.20 00:00   5404
2003.09.21 00:00   5409
2003.09.22 00:00   5442
2003.09.23 00:00   5459
2003.09.24 00:00   5478
2003.09.25 00:00   5503
2003.09.26 00:00   5499
2003.09.27 00:00   5490
2003.09.28 00:00   5525
2003.09.29 00:00   5487
2003.09.30 00:00   5483
2003.10.01 00:00   5512
2003.10.02 00:00   5532
2003.10.03 00:00   5536
2003.10.04 00:00   5528
2003.10.05 00:00   5532
2003.10.06 00:00   5464
2003.10.07 00:00   5428
2003.10.08 00:00   5447
2003.10.09 00:00   5442
2003.10.10 00:00   5458
2003.10.11 00:00   5471
2003.10.12 00:00   5485
2003.10.13 00:00   5508
2003.10.14 00:00   5491
2003.10.15 00:00   5434
2003.10.16 00:00   5458
2003.10.17 00:00   5502
2003.10.18 00:00   5520
2003.10.19 00:00   5532
2003.10.20 00:00   5553
2003.10.21 00:00   5529
2003.10.22 00:00   5296
2003.10.23 00:00   5265
2003.10.24 00:00   5265
2003.10.25 00:00   5140
2003.10.26 00:00   5136
2003.10.27 00:00   5150
2003.10.28 00:00   5200
2003.10.29 00:00   4709
2003.10.30 00:00   4279
2003.10.31 00:00   4119
2003.11.01 00:00   4420
2003.11.02 00:00   4588
2003.11.03 00:00   4774
2003.11.04 00:00   4851
2003.11.05 00:00   4965
2003.11.06 00:00   4933
2003.11.07 00:00   4906
2003.11.08 00:00   4967
2003.11.09 00:00   5079
2003.11.10 00:00   5182
2003.11.11 00:00   5175
2003.11.12 00:00   5150
2003.11.13 00:00   5125
2003.11.14 00:00   5124
2003.11.15 00:00   5064
2003.11.16 00:00   4993
2003.11.17 00:00   4944
2003.11.18 00:00   4926
2003.11.19 00:00   5004
2003.11.20 00:00   5020
2003.11.21 00:00   4877
2003.11.22 00:00   4879
2003.11.23 00:00   4865
2003.11.24 00:00   4899
2003.11.25 00:00   4945
2003.11.26 00:00   5002
2003.11.27 00:00   5059
2003.11.28 00:00   5113
2003.11.29 00:00   5149
2003.11.30 00:00   5147
2003.12.01 00:00   5165
2003.12.02 00:00   5214
2003.12.03 00:00   5199
2003.12.04 00:00   5240
2003.12.05 00:00   5242
2003.12.06 00:00   5269
2003.12.07 00:00   5263
2003.12.08 00:00   5232
2003.12.09 00:00   5235
2003.12.10 00:00   5217
2003.12.11 00:00   5221
2003.12.12 00:00   5237
2003.12.13 00:00   5251
2003.12.14 00:00   5266
2003.12.15 00:00   5292
2003.12.16 00:00   5318
2003.12.17 00:00   5332
2003.12.18 00:00   5362
2003.12.19 00:00   5403
2003.12.20 00:00   5406
2003.12.21 00:00   5386
2003.12.22 00:00   5363
2003.12.23 00:00   5361
2003.12.24 00:00   5371
2003.12.25 00:00   5357
2003.12.26 00:00   5383
2003.12.27 00:00   5392
2003.12.28 00:00   5375
2003.12.29 00:00   5346
2003.12.30 00:00   5415
2003.12.31 00:00   5450
 
