# Supplementary material for: Forbush decreases: Algorithm generated dataset
Source: Data Brief. 2020 Oct 28;33:106463. doi: 10.1016/j.dib.2020.106463 (PMC7653082; doi:10.1016/j.dib.2020.106463)
Supplement: Supplementary Data S1 — Supplementary Raw Research Data. This is open data under the CC BY license http://creativecommons.org/licenses/by/4.0/ [file mmc1.zip › SOPO]

2003.01.01 00:00   9476
2003.01.02 00:00   9495
2003.01.03 00:00   9445
2003.01.04 00:00   9399
2003.01.05 00:00   9419
2003.01.06 00:00   9467
2003.01.07 00:00   9463
2003.01.08 00:00   9504
2003.01.09 00:00   9511
2003.01.10 00:00   9385
2003.01.11 00:00   9432
2003.01.12 00:00   9500
2003.01.13 00:00   9557
2003.01.14 00:00   9500
2003.01.15 00:00   9520
2003.01.16 00:00   9555
2003.01.17 00:00   9592
2003.01.18 00:00   9564
2003.01.19 00:00   9521
2003.01.20 00:00   9520
2003.01.21 00:00   9465
2003.01.22 00:00   9449
2003.01.23 00:00   9403
2003.01.24 00:00   9316
2003.01.25 00:00   9303
2003.01.26 00:00   9357
2003.01.27 00:00   9111
2003.01.28 00:00   9262
2003.01.29 00:00   9304
2003.01.30 00:00   9312
2003.01.31 00:00   9365
2003.02.01 00:00   9423
2003.02.02 00:00   9199
2003.02.03 00:00   9288
2003.02.04 00:00   9520
2003.02.05 00:00   9576
2003.02.06 00:00   9580
2003.02.07 00:00   9598
2003.02.08 00:00   9677
2003.02.09 00:00   9679
2003.02.10 00:00   9592
2003.02.11 00:00   9552
2003.02.12 00:00   9549
2003.02.13 00:00   9516
2003.02.14 00:00   9486
2003.02.15 00:00   9439
2003.02.16 00:00   9411
2003.02.17 00:00   9366
2003.02.18 00:00   9214
2003.02.19 00:00   9216
2003.02.20 00:00   9215
2003.02.21 00:00   9246
2003.02.22 00:00   9342
2003.02.23 00:00   9404
2003.02.24 00:00   9448
2003.02.25 00:00   9510
2003.02.26 00:00   9500
2003.02.27 00:00   9481
2003.02.28 00:00   9501
2003.03.01 00:00   9519
2003.03.02 00:00   9526
2003.03.03 00:00   9532
2003.03.04 00:00   9478
2003.03.05 00:00   9504
2003.03.06 00:00   9503
2003.03.07 00:00   9546
2003.03.08 00:00   9551
2003.03.09 00:00   9500
2003.03.10 00:00   9465
2003.03.11 00:00   9534
2003.03.12 00:00   9515
2003.03.13 00:00   9544
2003.03.14 00:00   9495
2003.03.15 00:00   9445
2003.03.16 00:00   9421
2003.03.17 00:00   9450
2003.03.18 00:00   9464
2003.03.19 00:00   9370
2003.03.20 00:00   9249
2003.03.21 00:00   9318
2003.03.22 00:00   9465
2003.03.23 00:00   9531
2003.03.24 00:00   9549
2003.03.25 00:00   9576
2003.03.26 00:00   9577
2003.03.27 00:00   9491
2003.03.28 00:00   9375
2003.03.29 00:00   9364
2003.03.30 00:00   9301
2003.03.31 00:00   9274
2003.04.01 00:00   9336
2003.04.02 00:00   9409
2003.04.03 00:00   9492
2003.04.04 00:00   9448
2003.04.05 00:00   9416
2003.04.06 00:00   9454
2003.04.07 00:00   9526
2003.04.08 00:00   9475
2003.04.09 00:00   9387
2003.04.10 00:00   9244
2003.04.11 00:00   9134
2003.04.12 00:00   9191
2003.04.13 00:00   9271
2003.04.14 00:00   9229
2003.04.15 00:00   9264
2003.04.16 00:00   9349
2003.04.17 00:00   9437
2003.04.18 00:00   9430
2003.04.19 00:00   9417
2003.04.20 00:00   9412
2003.04.21 00:00   9370
2003.04.22 00:00   9340
2003.04.23 00:00   9388
2003.04.24 00:00   9402
2003.04.25 00:00   9381
2003.04.26 00:00   9439
2003.04.27 00:00   9418
2003.04.28 00:00   9431
2003.04.29 00:00   9378
2003.04.30 00:00   9333
2003.05.01 00:00   9270
2003.05.02 00:00   9261
2003.05.03 00:00   9306
2003.05.04 00:00   9377
2003.05.05 00:00   9331
2003.05.06 00:00   9267
2003.05.07 00:00   9270
2003.05.08 00:00   9289
2003.05.09 00:00   9195
2003.05.10 00:00   9228
2003.05.11 00:00   9300
2003.05.12 00:00   9346
2003.05.13 00:00   9424
2003.05.14 00:00   9447
2003.05.15 00:00   9445
2003.05.16 00:00   9466
2003.05.17 00:00   9494
2003.05.18 00:00   9464
2003.05.19 00:00   9423
2003.05.20 00:00   9449
2003.05.21 00:00   9482
2003.05.22 00:00   9467
2003.05.23 00:00   9506
2003.05.24 00:00   9484
2003.05.25 00:00   9431
2003.05.26 00:00   9444
2003.05.27 00:00   9325
2003.05.28 00:00   9221
2003.05.29 00:00   9070
2003.05.30 00:00   8674
2003.05.31 00:00   8493
2003.06.01 00:00   8714
2003.06.02 00:00   8930
2003.06.03 00:00   9096
2003.06.04 00:00   9180
2003.06.05 00:00   9235
2003.06.06 00:00   9229
2003.06.07 00:00   9256
2003.06.08 00:00   9228
2003.06.09 00:00   9203
2003.06.10 00:00   9175
2003.06.11 00:00   9150
2003.06.12 00:00   9177
2003.06.13 00:00   9239
2003.06.14 00:00   9317
2003.06.15 00:00   9347
2003.06.16 00:00   9134
2003.06.17 00:00   9114
2003.06.18 00:00   9137
2003.06.19 00:00   9015
2003.06.20 00:00   8910
2003.06.21 00:00   8858
2003.06.22 00:00   8786
2003.06.23 00:00   8749
2003.06.24 00:00   8786
2003.06.25 00:00   8837
2003.06.26 00:00   9009
2003.06.27 00:00   9030
2003.06.28 00:00   9031
2003.06.29 00:00   9097
2003.06.30 00:00   9105
2003.07.01 00:00   9118
2003.07.02 00:00   9167
2003.07.03 00:00   9182
2003.07.04 00:00   9179
2003.07.05 00:00   9200
2003.07.06 00:00   9249
2003.07.07 00:00   9233
2003.07.08 00:00   9292
2003.07.09 00:00   9339
2003.07.10 00:00   9303
2003.07.11 00:00   9288
2003.07.12 00:00   9286
2003.07.13 00:00   9279
2003.07.14 00:00   9227
2003.07.15 00:00   9261
2003.07.16 00:00   9299
2003.07.17 00:00   9334
2003.07.18 00:00   9401
2003.07.19 00:00   9395
2003.07.20 00:00   9327
2003.07.21 00:00   9361
2003.07.22 00:00   9377
2003.07.23 00:00   9383
2003.07.24 00:00   9400
2003.07.25 00:00   9434
2003.07.26 00:00   9380
2003.07.27 00:00   9260
2003.07.28 00:00   9331
2003.07.29 00:00   9359
2003.07.30 00:00   9324
2003.07.31 00:00   9348
2003.08.01 00:00   9363
2003.08.02 00:00   9369
2003.08.03 00:00   9389
2003.08.04 00:00   9430
2003.08.05 00:00   9382
2003.08.06 00:00   9416
2003.08.07 00:00   9439
2003.08.08 00:00   9421
2003.08.09 00:00   9404
2003.08.10 00:00   9384
2003.08.11 00:00   9392
2003.08.12 00:00   9407
2003.08.13 00:00   9454
2003.08.14 00:00   9486
2003.08.15 00:00   9419
2003.08.16 00:00   9371
2003.08.17 00:00   9384
2003.08.18 00:00   9245
2003.08.19 00:00   9279
2003.08.20 00:00   9404
2003.08.21 00:00   9430
2003.08.22 00:00   9439
2003.08.23 00:00   9418
2003.08.24 00:00   9503
2003.08.25 00:00   9483
2003.08.26 00:00   9440
2003.08.27 00:00   9434
2003.08.28 00:00   9425
2003.08.29 00:00   9424
2003.08.30 00:00   9370
2003.08.31 00:00   9394
2003.09.01 00:00   9399
2003.09.02 00:00   9418
2003.09.03 00:00   9423
2003.09.04 00:00   9405
2003.09.05 00:00   9375
2003.09.06 00:00   9419
2003.09.07 00:00   9476
2003.09.08 00:00   9523
2003.09.09 00:00   9434
2003.09.10 00:00   9406
2003.09.11 00:00   9399
2003.09.12 00:00   9401
2003.09.13 00:00   9454
2003.09.14 00:00   9509
2003.09.15 00:00   9517
2003.09.16 00:00   9454
2003.09.17 00:00   9355
2003.09.18 00:00   9382
2003.09.19 00:00   9465
2003.09.20 00:00   9505
2003.09.21 00:00   9502
2003.09.22 00:00   9552
2003.09.23 00:00   9617
2003.09.24 00:00   9690
2003.09.25 00:00   9661
2003.09.26 00:00   9665
2003.09.27 00:00   9716
2003.09.28 00:00   9765
2003.09.29 00:00   9761
2003.09.30 00:00   9646
2003.10.01 00:00   9677
2003.10.02 00:00   9785
2003.10.03 00:00   9735
2003.10.04 00:00   9731
2003.10.05 00:00   9732
2003.10.06 00:00   9587
2003.10.07 00:00   9516
2003.10.08 00:00   9519
2003.10.09 00:00   9513
2003.10.10 00:00   9547
2003.10.11 00:00   9594
2003.10.12 00:00   9664
2003.10.13 00:00   9713
2003.10.14 00:00   9652
2003.10.15 00:00   9572
2003.10.16 00:00   9622
2003.10.17 00:00   9667
2003.10.18 00:00   9684
2003.10.19 00:00   9707
2003.10.20 00:00   9735
2003.10.21 00:00   9721
2003.10.22 00:00   9264
2003.10.23 00:00   9208
2003.10.24 00:00   9242
2003.10.25 00:00   8956
2003.10.26 00:00   9003
2003.10.27 00:00   9071
2003.10.28 00:00   9329
2003.10.29 00:00   8305
2003.10.30 00:00   7377
2003.10.31 00:00   6968
2003.11.01 00:00   7437
2003.11.02 00:00   8060
2003.11.03 00:00   8306
2003.11.04 00:00   8458
2003.11.05 00:00   8660
2003.11.06 00:00   8546
2003.11.07 00:00   8435
2003.11.08 00:00   8564
2003.11.09 00:00   8758
2003.11.10 00:00   8994
2003.11.11 00:00   8986
2003.11.12 00:00   8945
2003.11.13 00:00   8933
2003.11.14 00:00   8913
2003.11.15 00:00   8824
2003.11.16 00:00   8638
2003.11.17 00:00   8508
2003.11.18 00:00   8447
2003.11.19 00:00   8570
2003.11.20 00:00   8641
2003.11.21 00:00   8397
2003.11.22 00:00   8453
2003.11.23 00:00   8403
2003.11.24 00:00   8430
2003.11.25 00:00   8501
2003.11.26 00:00   8617
2003.11.27 00:00   8738
2003.11.28 00:00   8831
2003.11.29 00:00   8920
2003.11.30 00:00   8942
2003.12.01 00:00   8972
2003.12.02 00:00   9083
2003.12.03 00:00   9043
2003.12.04 00:00   9104
2003.12.05 00:00   9140
2003.12.06 00:00   9236
2003.12.07 00:00   9254
2003.12.08 00:00   9196
2003.12.09 00:00   9205
2003.12.10 00:00   9156
2003.12.11 00:00   9196
2003.12.12 00:00   9217
2003.12.13 00:00   9248
2003.12.14 00:00   9296
2003.12.15 00:00   9315
2003.12.16 00:00   9362
2003.12.17 00:00   9402
2003.12.18 00:00   9429
2003.12.19 00:00   9519
2003.12.20 00:00   9506
2003.12.21 00:00   9491
2003.12.22 00:00   9443
2003.12.23 00:00   9450
2003.12.24 00:00   9498
2003.12.25 00:00   9521
2003.12.26 00:00   9568
2003.12.27 00:00   9536
2003.12.28 00:00   9506
2003.12.29 00:00   9514
2003.12.30 00:00   9570
2003.12.31 00:00   9654
 
